# Supplementary material for: Adoptive transfer of VSIG4+ macrophages interrupts the CCL2-CCR2 inflammatory amplification loop to mitigate acetaminophen-induced acute liver injury in murine and human organoid models
Source: J Transl Med. 2026 Jul 20;24:933. doi: 10.1186/s12967-026-08631-y (PMC13386671; doi:10.1186/s12967-026-08631-y)
Supplement: Supplementary file 2 — Supplementary Material 2 [file 12967_2026_8631_MOESM2_ESM.xlsx]

## Sheet: Table S4. DEGs_ALI vs Con
Table S3. Differentially expressed genes (DEGs) between the ALI group and the control group
geneID	gene_name	Control1_count	Control2_count	Control3_count	Control4_count	Control5_count	ALI1_count	ALI2_count	ALI3_count	ALI4_count	ALI5_count	Control1_fpkm	Control2_fpkm	Control3_fpkm	Control4_fpkm	Control5_fpkm	ALI1_fpkm	ALI2_fpkm	ALI3_fpkm	ALI4_fpkm	ALI5_fpkm	log2FoldChange	pvalue	padj	regulated	chr	start	end	strand	gene_biotype	gene_description	KO_annot	KEGG_pathway	GO_term	TF Family
ENSMUSG00000081207	Gm13775	1721	2853	1721	2397	2195	383	280	256	376	544	68.0082	111.468	77.6277	95.4906	92.6719	18.9257	12.8584	11.7592	20.2665	25.1672	-2.39458	8.53012e-28	7.11967e-24	down	4	61701360	61719523	+	lncRNA	predicted gene 13775 [Source:MGI Symbol%3BAcc:MGI:3712466]
ENSMUSG00000035186	Ubd	17	10	13	14	14	61	129	78	56	79	0.5419	0.3152	0.473	0.4499	0.4768	2.4315	4.7787	2.8902	2.4348	2.9482	2.71945	2.31976e-21	7.74474e-18	up	17	37504783	37506986	+	protein_coding	ubiquitin D [Source:MGI Symbol%3BAcc:MGI:1344410]	K12157: UBD, FAT10; ubiquitin D		GO:0001650: fibrillar center; GO:0005515: protein binding; GO:0005634: nucleus; GO:0005634: nucleus; GO:0005634: nucleus; GO:0005654: nucleoplasm; GO:0005737: cytoplasm; GO:0006511: ubiquitin-dependent protein catabolic process; GO:0006511: ubiquitin-dependent protein catabolic process; GO:0006511: ubiquitin-dependent protein catabolic process; GO:0016235: aggresome; GO:0016567: protein ubiquitin…
ENSMUSG00000022218	Tgm1	1236	1008	1020	1033	772	463	545	432	404	413	11.6005	9.3537	10.9273	9.774	7.7412	5.4339	5.9443	4.713	5.1719	4.538	-1.00053	8.09532e-20	2.25225e-16	down	14	55937466	55951383	-	protein_coding	transglutaminase 1%2C K polypeptide [Source:MGI Symbol%3BAcc:MGI:98730]	K05619: TGM1; transglutaminase 1 [EC:2.3.2.13]		GO:0003810: protein-glutamine gamma-glutamyltransferase activity; GO:0003810: protein-glutamine gamma-glutamyltransferase activity; GO:0005912: adherens junction; GO:0009887: animal organ morphogenesis; GO:0010838: positive regulation of keratinocyte proliferation; GO:0016020: membrane; GO:0016740: transferase activity; GO:0016746: acyltransferase activity; GO:0018149: peptide cross-linking; GO:0…
ENSMUSG00000079440	Alpi	0	0	0	0	0	0	1920	1	1545	0	0	0	0	0	0	0	28.3343	0.0148	26.7609	0	25.9403	1.02e-17	2.12836e-14	up	1	87025724	87029328	-	protein_coding	alkaline phosphatase%2C intestinal [Source:MGI Symbol%3BAcc:MGI:1924018]	K01077: E3.1.3.1, phoA, phoB; alkaline phosphatase [EC:3.1.3.1]	mmu00730: Thiamine metabolism - Mus musculus (house mouse); mmu00790: Folate biosynthesis - Mus musculus (house mouse); mmu01100: Metabolic pathways - Mus musculus (house mouse); mmu01240: Biosynthesis of cofactors - Mus musculus (house mouse)	GO:0000287: magnesium ion binding; GO:0002020: protease binding; GO:0004035: alkaline phosphatase activity; GO:0004035: alkaline phosphatase activity; GO:0005886: plasma membrane; GO:0005886: plasma membrane; GO:0006793: phosphorus metabolic process; GO:0008270: zinc ion binding; GO:0009897: external side of plasma membrane; GO:0009986: cell surface; GO:0016311: dephosphorylation; GO:0016311: dep…
ENSMUSG00000036500	Akp3	0	0	0	0	0	0	1580	0	2900	0	0	0	0	0	0	0	25.9606	0	55.9264	0	25.4764	3.81492e-17	7.07583e-14	up	1	87052695	87055634	+	protein_coding	alkaline phosphatase 3%2C intestine%2C not Mn requiring [Source:MGI Symbol%3BAcc:MGI:87984]	K01077: E3.1.3.1, phoA, phoB; alkaline phosphatase [EC:3.1.3.1]	mmu00730: Thiamine metabolism - Mus musculus (house mouse); mmu00790: Folate biosynthesis - Mus musculus (house mouse); mmu01100: Metabolic pathways - Mus musculus (house mouse); mmu01240: Biosynthesis of cofactors - Mus musculus (house mouse)	GO:0000287: magnesium ion binding; GO:0002020: protease binding; GO:0004035: alkaline phosphatase activity; GO:0004035: alkaline phosphatase activity; GO:0005886: plasma membrane; GO:0005886: plasma membrane; GO:0005903: brush border; GO:0006793: phosphorus metabolic process; GO:0008270: zinc ion binding; GO:0009897: external side of plasma membrane; GO:0016311: dephosphorylation; GO:0021915: neu…
ENSMUSG00000027790	Sis	0	0	0	0	0	0	360	0	353	0	0	0	0	0	0	0	1.6634	0	1.9144	0	23.7405	4.37115e-15	7.29677e-12	up	3	72795890	72875196	-	protein_coding	sucrase isomaltase (alpha-glucosidase) [Source:MGI Symbol%3BAcc:MGI:1917233]	K01203: SI; sucrase-isomaltase [EC:3.2.1.48 3.2.1.10]	mmu00052: Galactose metabolism - Mus musculus (house mouse); mmu00500: Starch and sucrose metabolism - Mus musculus (house mouse); mmu01100: Metabolic pathways - Mus musculus (house mouse); mmu04973: Carbohydrate digestion and absorption - Mus musculus (house mouse)	GO:0004553: hydrolase activity, hydrolyzing O-glycosyl compounds; GO:0004558: alpha-1,4-glucosidase activity; GO:0004564: beta-fructofuranosidase activity; GO:0004574: oligo-1,6-glucosidase activity; GO:0005903: brush border; GO:0005903: brush border; GO:0005987: sucrose catabolic process; GO:0016020: membrane; GO:0045121: membrane raft
ENSMUSG00000074195	Clca4b	0	0	0	0	0	0	185	0	221	0	0	0	0	0	0	0	2.1289	0	2.9849	0	22.9677	3.25963e-14	4.94664e-11	up	3	144616682	144638290	-	protein_coding	chloride channel accessory 4B [Source:MGI Symbol%3BAcc:MGI:2139790]	K05030: CLCA3_4; calcium-activated chloride channel regulator 3/4	mmu04924: Renin secretion - Mus musculus (house mouse); mmu04972: Pancreatic secretion - Mus musculus (house mouse)	GO:0005229: intracellular calcium activated chloride channel activity; GO:0005887: integral component of plasma membrane
ENSMUSG00000031150	Ccdc120	39	38	31	49	28	91	114	119	64	81	0.2779	0.2677	0.2521	0.352	0.2132	0.8108	0.944	0.9856	0.622	0.6757	1.50223	1.62532e-13	1.93797e-10	up	X	7597953	7617144	-	protein_coding	coiled-coil domain containing 120 [Source:MGI Symbol%3BAcc:MGI:1859619]	K25399: CCDC120; coiled-coil domain containing protein 120		GO:0003674: molecular_function; GO:0005737: cytoplasm; GO:0005768: endosome; GO:0005814: centriole; GO:0005856: cytoskeleton; GO:0007275: multicellular organism development; GO:0008104: protein localization; GO:0034454: microtubule anchoring at centrosome; GO:0042995: cell projection; GO:0120103: centriolar subdistal appendage
ENSMUSG00000024653	Scgb1a1	0	0	0	0	0	0	0	0	178	1	0	0	0	0	0	0	0	0	15.1371	0.073	21.8791	4.98503e-13	5.20095e-10	up	19	9061000	9065322	-	protein_coding	secretoglobin%2C family 1A%2C member 1 [Source:MGI Symbol%3BAcc:MGI:98919]	K25464: SCGB1A, CC10; secretoglobin family 1A (uteroglobin)		GO:0000122: negative regulation of transcription by RNA polymerase II; GO:0000122: negative regulation of transcription by RNA polymerase II; GO:0005576: extracellular region; GO:0005615: extracellular space; GO:0005615: extracellular space; GO:0005622: intracellular anatomical structure; GO:0005635: nuclear envelope; GO:0005737: cytoplasm; GO:0005737: cytoplasm; GO:0005737: cytoplasm; GO:0005783…
ENSMUSG00000020423	Btg2	2426	1816	2278	2923	1507	844	1054	1078	764	719	26.2474	19.4257	28.1322	31.8813	17.4197	11.4185	13.2521	13.5572	11.2745	9.1071	-1.13532	1.55724e-11	1.10281e-08	down	1	134002908	134006858	-	protein_coding	BTG anti-proliferation factor 2 [Source:MGI Symbol%3BAcc:MGI:108384]	K14443: TOB; protein Tob/BTG	mmu03018: RNA degradation - Mus musculus (house mouse)	GO:0000122: negative regulation of transcription by RNA polymerase II; GO:0003714: transcription corepressor activity; GO:0005515: protein binding; GO:0005634: nucleus; GO:0005737: cytoplasm; GO:0006479: protein methylation; GO:0006974: cellular response to DNA damage stimulus; GO:0008285: negative regulation of cell population proliferation; GO:0008285: negative regulation of cell population pro…
ENSMUSG00000031906	Smpd3	135	152	125	146	144	194	334	330	283	214	0.7657	0.8524	0.8093	0.8349	0.8727	1.376	2.2016	2.1758	2.1895	1.4211	1.1076	1.58554e-11	1.10281e-08	up	8	106979180	107064620	-	protein_coding	sphingomyelin phosphodiesterase 3%2C neutral [Source:MGI Symbol%3BAcc:MGI:1927578]	K12352: SMPD3; sphingomyelin phosphodiesterase 3 [EC:3.1.4.12]	mmu00600: Sphingolipid metabolism - Mus musculus (house mouse); mmu01100: Metabolic pathways - Mus musculus (house mouse)	GO:0000137: Golgi cis cisterna; GO:0001501: skeletal system development; GO:0001501: skeletal system development; GO:0001503: ossification; GO:0001786: phosphatidylserine binding; GO:0001932: regulation of protein phosphorylation; GO:0001958: endochondral ossification; GO:0002063: chondrocyte development; GO:0002244: hematopoietic progenitor cell differentiation; GO:0002685: regulation of leukocy…
ENSMUSG00000026566	Mpzl1	104	106	91	100	86	199	150	227	156	147	0.8694	0.8761	0.8683	0.8428	0.7681	2.0803	1.4572	2.2058	1.7788	1.4387	1.01755	2.72901e-11	1.68724e-08	up	1	165419809	165462107	-	protein_coding	myelin protein zero-like 1 [Source:MGI Symbol%3BAcc:MGI:1915731]	K06770: MPZ; myelin protein zero	mmu04514: Cell adhesion molecules - Mus musculus (house mouse)	GO:0005886: plasma membrane; GO:0005887: integral component of plasma membrane; GO:0007165: signal transduction; GO:0016020: membrane; GO:0016021: integral component of membrane
ENSMUSG00000102095	C730036E19Rik	1153	1193	863	1131	1052	263	599	458	486	470	31.0505	31.7648	26.528	30.7053	30.2683	8.8566	18.7463	14.3371	17.8519	14.8181	-1.07957	1.37585e-10	7.91969e-08	down	1	151013785	151018096	+	lncRNA	RIKEN cDNA C730036E19 gene [Source:MGI Symbol%3BAcc:MGI:3028040]
ENSMUSG00000006398	Cdc20	28	37	19	20	42	65	325	293	164	68	0.4448	0.5812	0.3446	0.3203	0.7129	1.2913	6.0003	5.4109	3.5538	1.2648	2.78761	2.77847e-10	1.54603e-07	up	4	118290098	118294549	-	protein_coding	cell division cycle 20 [Source:MGI Symbol%3BAcc:MGI:1859866]	K03363: CDC20; cell division cycle 20, cofactor of APC complex	mmu04110: Cell cycle - Mus musculus (house mouse); mmu04114: Oocyte meiosis - Mus musculus (house mouse); mmu04120: Ubiquitin mediated proteolysis - Mus musculus (house mouse); mmu05166: Human T-cell leukemia virus 1 infection - Mus musculus (house mouse); mmu05203: Viral carcinogenesis - Mus musculus (house mouse)	GO:0000089: mitotic metaphase; GO:0005515: protein binding; GO:0005654: nucleoplasm; GO:0005680: anaphase-promoting complex; GO:0005680: anaphase-promoting complex; GO:0005737: cytoplasm; GO:0005813: centrosome; GO:0005829: cytosol; GO:0005856: cytoskeleton; GO:0007049: cell cycle; GO:0007064: mitotic sister chromatid cohesion; GO:0007094: mitotic spindle assembly checkpoint signaling; GO:0007399…
ENSMUSG00000022508	Bcl6	2212	1647	982	470	917	305	364	261	262	365	9.7979	7.2128	4.9649	2.0987	4.3396	1.6893	1.8737	1.3438	1.5829	1.8928	-1.81212	1.44097e-09	6.50112e-07	down	16	23783802	23807602	-	protein_coding	B cell leukemia/lymphoma 6 [Source:MGI Symbol%3BAcc:MGI:107187]	K15618: BCL6; B-cell lymphoma 6 protein	mmu04068: FoxO signaling pathway - Mus musculus (house mouse); mmu05202: Transcriptional misregulation in cancer - Mus musculus (house mouse); mmu05207: Chemical carcinogenesis - receptor activation - Mus musculus (house mouse)	GO:0000122: negative regulation of transcription by RNA polymerase II; GO:0000122: negative regulation of transcription by RNA polymerase II; GO:0000122: negative regulation of transcription by RNA polymerase II; GO:0000122: negative regulation of transcription by RNA polymerase II; GO:0000122: negative regulation of transcription by RNA polymerase II; GO:0000902: cell morphogenesis; GO:0000902: …	ZBTB
ENSMUSG00000026691	Fmo3	16333	11789	16756	18239	12613	7079	6595	5009	5449	8776	200.876	143.353	235.228	226.139	165.735	108.87	94.2599	71.6097	91.4093	126.362	-1.04252	1.96623e-09	8.63746e-07	down	1	162781369	162812097	-	protein_coding	flavin containing monooxygenase 3 [Source:MGI Symbol%3BAcc:MGI:1100496]	K00485: FMO; dimethylaniline monooxygenase (N-oxide forming) / hypotaurine monooxygenase [EC:1.14.13.8 1.8.1.-]	mmu00430: Taurine and hypotaurine metabolism - Mus musculus (house mouse); mmu00982: Drug metabolism - cytochrome P450 - Mus musculus (house mouse); mmu01100: Metabolic pathways - Mus musculus (house mouse)	GO:0004497: monooxygenase activity; GO:0004499: N,N-dimethylaniline monooxygenase activity; GO:0005783: endoplasmic reticulum; GO:0006805: xenobiotic metabolic process; GO:0016020: membrane; GO:0016021: integral component of membrane; GO:0016491: oxidoreductase activity; GO:0016597: amino acid binding; GO:0034899: trimethylamine monooxygenase activity; GO:0043231: intracellular membrane-bounded o…
ENSMUSG00000041431	Ccnb1	13	11	13	8	16	27	176	149	57	35	0.0915	0.0765	0.1044	0.0568	0.1203	0.2376	1.4394	1.2189	0.5471	0.2884	2.98481	2.85036e-09	1.12138e-06	up	13	100915158	100923078	-	protein_coding	cyclin B1 [Source:MGI Symbol%3BAcc:MGI:88302]	K05868: CCNB1; G2/mitotic-specific cyclin-B1	mmu04068: FoxO signaling pathway - Mus musculus (house mouse); mmu04110: Cell cycle - Mus musculus (house mouse); mmu04114: Oocyte meiosis - Mus musculus (house mouse); mmu04115: p53 signaling pathway - Mus musculus (house mouse); mmu04218: Cellular senescence - Mus musculus (house mouse); mmu04914: Progesterone-mediated oocyte maturation - Mus musculus (house mouse); mmu05170: Human immunodefici…	GO:0000079: regulation of cyclin-dependent protein serine/threonine kinase activity; GO:0000307: cyclin-dependent protein kinase holoenzyme complex; GO:0000922: spindle pole; GO:0000940: outer kinetochore; GO:0001556: oocyte maturation; GO:0001701: in utero embryonic development; GO:0001933: negative regulation of protein phosphorylation; GO:0005113: patched binding; GO:0005515: protein binding; …
ENSMUSG00000044748	Defb1	58	38	28	37	24	67	76	80	62	78	1.9739	1.2787	1.0877	1.2695	0.8727	2.8514	3.0058	3.1648	2.8781	3.1078	1.14711	5.88872e-09	2.13697e-06	up	8	22266615	22285201	+	protein_coding	defensin beta 1 [Source:MGI Symbol%3BAcc:MGI:1096878]	K23125: DEFB1; beta-defensin 1	mmu02010: ABC transporters - Mus musculus (house mouse); mmu05150: Staphylococcus aureus infection - Mus musculus (house mouse)	GO:0002227: innate immune response in mucosa; GO:0002227: innate immune response in mucosa; GO:0005576: extracellular region; GO:0005615: extracellular space; GO:0005615: extracellular space; GO:0006952: defense response; GO:0009617: response to bacterium; GO:0009617: response to bacterium; GO:0016020: membrane; GO:0019731: antibacterial humoral response; GO:0019898: extrinsic component of membra…
ENSMUSG00000020914	Top2a	83	60	67	77	75	92	271	233	157	139	0.2733	0.1953	0.2518	0.2556	0.2638	0.3788	1.037	0.8918	0.7051	0.5358	1.4507	8.10313e-09	2.76052e-06	up	11	98883769	98915015	-	protein_coding	topoisomerase (DNA) II alpha [Source:MGI Symbol%3BAcc:MGI:98790]	K03164: TOP2; DNA topoisomerase II [EC:5.6.2.2]	mmu01524: Platinum drug resistance - Mus musculus (house mouse)	GO:0000166: nucleotide binding; GO:0000228: nuclear chromosome; GO:0000287: magnesium ion binding; GO:0000712: resolution of meiotic recombination intermediates; GO:0000775: chromosome, centromeric region; GO:0000793: condensed chromosome; GO:0000793: condensed chromosome; GO:0000819: sister chromatid segregation; GO:0001673: male germ cell nucleus; GO:0002244: hematopoietic progenitor cell diffe…
ENSMUSG00000040093	Bmf	1026	529	604	707	561	249	394	368	225	275	5.7964	2.9548	3.895	4.0267	3.3862	1.7591	2.5868	2.4167	1.7338	1.8189	-1.0154	1.04992e-08	3.50526e-06	down	2	118359238	118380168	-	protein_coding	BCL2 modifying factor [Source:MGI Symbol%3BAcc:MGI:2176433]	K17460: BMF; Bcl-2-modifying factor	mmu05206: MicroRNAs in cancer - Mus musculus (house mouse)	GO:0001669: acrosomal vesicle; GO:0005515: protein binding; GO:0005737: cytoplasm; GO:0006915: apoptotic process; GO:0009267: cellular response to starvation; GO:0010507: negative regulation of autophagy; GO:0010507: negative regulation of autophagy; GO:0010507: negative regulation of autophagy; GO:0015629: actin cytoskeleton; GO:0016459: myosin complex; GO:0016459: myosin complex; GO:0016459: my…
ENSMUSG00000078686	Mup9	32	91	21	24	42	1	1	7	4	6	0.6335	1.7813	0.4746	0.479	0.8884	0.0248	0.023	0.1611	0.108	0.1391	-3.29439	1.59085e-08	4.74216e-06	down	4	60374045	60377951	-	protein_coding	major urinary protein 9 [Source:MGI Symbol%3BAcc:MGI:3782918]			GO:0003674: molecular_function; GO:0005575: cellular_component; GO:0005615: extracellular space; GO:0008150: biological_process
ENSMUSG00000049723	Mmp12	22	10	11	20	16	48	42	194	72	49	0.0902	0.0405	0.0515	0.0827	0.0701	0.2461	0.2002	0.9247	0.4027	0.2352	2.52171	1.69335e-08	4.95233e-06	up	9	7344381	7369499	+	protein_coding	matrix metallopeptidase 12 [Source:MGI Symbol%3BAcc:MGI:97005]	K01413: MMP12; matrix metalloproteinase-12 (macrophage elastase) [EC:3.4.24.65]		GO:0000122: negative regulation of transcription by RNA polymerase II; GO:0001046: core promoter sequence-specific DNA binding; GO:0004222: metalloendopeptidase activity; GO:0004222: metalloendopeptidase activity; GO:0005509: calcium ion binding; GO:0005518: collagen binding; GO:0005576: extracellular region; GO:0005576: extracellular region; GO:0005615: extracellular space; GO:0005615: extracell…
ENSMUSG00000027379	Bub1	7	2	4	4	4	13	38	38	19	17	0.0476	0.0135	0.0311	0.0274	0.0291	0.1106	0.3006	0.3007	0.1764	0.1355	2.72698	1.86842e-08	5.11303e-06	up	2	127643036	127673785	-	protein_coding	BUB1%2C mitotic checkpoint serine/threonine kinase [Source:MGI Symbol%3BAcc:MGI:1100510]	K02178: BUB1; checkpoint serine/threonine-protein kinase [EC:2.7.11.1]	mmu04110: Cell cycle - Mus musculus (house mouse); mmu04114: Oocyte meiosis - Mus musculus (house mouse); mmu04914: Progesterone-mediated oocyte maturation - Mus musculus (house mouse)	GO:0000166: nucleotide binding; GO:0000775: chromosome, centromeric region; GO:0000776: kinetochore; GO:0000776: kinetochore; GO:0000779: condensed chromosome, centromeric region; GO:0004672: protein kinase activity; GO:0004674: protein serine/threonine kinase activity; GO:0005524: ATP binding; GO:0005634: nucleus; GO:0005654: nucleoplasm; GO:0005694: chromosome; GO:0005829: cytosol; GO:0006468: …
ENSMUSG00000029752	Asns	45	29	18	35	9	68	95	71	58	82	0.4883	0.3111	0.2229	0.3829	0.1043	0.9227	1.1979	0.8955	0.8584	1.0417	1.64401	1.96927e-08	5.30211e-06	up	6	7675169	7693254	-	protein_coding	asparagine synthetase [Source:MGI Symbol%3BAcc:MGI:1350929]	K01953: asnB, ASNS; asparagine synthase (glutamine-hydrolysing) [EC:6.3.5.4]	mmu00250: Alanine, aspartate and glutamate metabolism - Mus musculus (house mouse); mmu01100: Metabolic pathways - Mus musculus (house mouse); mmu01230: Biosynthesis of amino acids - Mus musculus (house mouse)	GO:0000166: nucleotide binding; GO:0004066: asparagine synthase (glutamine-hydrolyzing) activity; GO:0004066: asparagine synthase (glutamine-hydrolyzing) activity; GO:0005524: ATP binding; GO:0005829: cytosol; GO:0005829: cytosol; GO:0005829: cytosol; GO:0006529: asparagine biosynthetic process; GO:0006529: asparagine biosynthetic process; GO:0006541: glutamine metabolic process; GO:0008652: cell…
ENSMUSG00000045328	Cenpe	13	12	12	11	11	22	82	81	37	30	0.0448	0.0408	0.0472	0.0382	0.0405	0.0947	0.3281	0.3242	0.1738	0.1209	2.23661	2.14724e-08	5.68951e-06	up	3	134918298	134979372	+	protein_coding	centromere protein E [Source:MGI Symbol%3BAcc:MGI:1098230]	K11498: CENPE; centromeric protein E		GO:0000166: nucleotide binding; GO:0000278: mitotic cell cycle; GO:0000278: mitotic cell cycle; GO:0000775: chromosome, centromeric region; GO:0000776: kinetochore; GO:0000776: kinetochore; GO:0000779: condensed chromosome, centromeric region; GO:0000940: outer kinetochore; GO:0003777: microtubule motor activity; GO:0005524: ATP binding; GO:0005634: nucleus; GO:0005694: chromosome; GO:0005737: cy…
ENSMUSG00000031004	Mki67	125	54	65	78	102	122	440	329	211	174	0.3687	0.1575	0.2189	0.2319	0.3214	0.45	1.5083	1.1281	0.8489	0.6009	1.74207	4.57003e-08	1.10562e-05	up	7	135291513	135318090	-	protein_coding	antigen identified by monoclonal antibody Ki 67 [Source:MGI Symbol%3BAcc:MGI:106035]	K17582: MKI67; antigen KI-67		GO:0000166: nucleotide binding; GO:0000775: chromosome, centromeric region; GO:0000793: condensed chromosome; GO:0000793: condensed chromosome; GO:0003677: DNA binding; GO:0005524: ATP binding; GO:0005634: nucleus; GO:0005634: nucleus; GO:0005634: nucleus; GO:0005654: nucleoplasm; GO:0005694: chromosome; GO:0005694: chromosome; GO:0005730: nucleolus; GO:0005730: nucleolus; GO:0005737: cytoplasm; …
ENSMUSG00000062991	Nrg1	9	12	9	9	16	34	34	35	25	25	0.0173	0.0228	0.0198	0.0174	0.0329	0.0818	0.076	0.0782	0.0656	0.0563	1.63401	4.75094e-08	1.13296e-05	up	8	32304579	33374825	-	protein_coding	neuregulin 1 [Source:MGI Symbol%3BAcc:MGI:96083]	K05455: NRG1; neuregulin 1	mmu01521: EGFR tyrosine kinase inhibitor resistance - Mus musculus (house mouse); mmu04012: ErbB signaling pathway - Mus musculus (house mouse); mmu05014: Amyotrophic lateral sclerosis - Mus musculus (house mouse)	GO:0000165: MAPK cascade; GO:0000902: cell morphogenesis; GO:0001764: neuron migration; GO:0003161: cardiac conduction system development; GO:0003222: ventricular trabecula myocardium morphogenesis; GO:0003712: transcription coregulator activity; GO:0005102: signaling receptor binding; GO:0005102: signaling receptor binding; GO:0005176: ErbB-2 class receptor binding; GO:0005176: ErbB-2 class rece…
ENSMUSG00000027715	Ccna2	43	25	26	27	34	53	166	170	71	59	0.3125	0.1797	0.2157	0.1978	0.264	0.4817	1.4022	1.4363	0.7039	0.5021	1.88965	6.97501e-08	1.5635e-05	up	3	36619014	36626299	-	protein_coding	cyclin A2 [Source:MGI Symbol%3BAcc:MGI:108069]	K06627: CCNA; cyclin-A	mmu04110: Cell cycle - Mus musculus (house mouse); mmu04152: AMPK signaling pathway - Mus musculus (house mouse); mmu04218: Cellular senescence - Mus musculus (house mouse); mmu04914: Progesterone-mediated oocyte maturation - Mus musculus (house mouse); mmu05161: Hepatitis B - Mus musculus (house mouse); mmu05165: Human papillomavirus infection - Mus musculus (house mouse); mmu05166: Human T-cell…	GO:0000079: regulation of cyclin-dependent protein serine/threonine kinase activity; GO:0000086: G2/M transition of mitotic cell cycle; GO:0000307: cyclin-dependent protein kinase holoenzyme complex; GO:0000307: cyclin-dependent protein kinase holoenzyme complex; GO:0001939: female pronucleus; GO:0001940: male pronucleus; GO:0005515: protein binding; GO:0005634: nucleus; GO:0005634: nucleus; GO:0…
ENSMUSG00000086043	Gm12473	99	97	96	106	87	29	28	57	19	47	5.0743	4.9156	5.6165	5.4772	4.7642	1.8587	1.6678	3.3961	1.3283	2.8203	-1.27825	7.02466e-08	1.5635e-05	down	4	43631539	43641533	-	lncRNA	predicted gene 12473 [Source:MGI Symbol%3BAcc:MGI:3652337]
ENSMUSG00000028240	Cyp7a1	17928	9453	13447	8205	8538	3686	4344	2796	5488	4474	127.468	66.4514	109.131	58.811	64.8571	32.7715	35.8928	23.108	53.2222	37.2409	-1.28641	7.24591e-08	1.59153e-05	down	4	6265612	6275633	-	protein_coding	cytochrome P450%2C family 7%2C subfamily a%2C polypeptide 1 [Source:MGI Symbol%3BAcc:MGI:106091]	K00489: CYP7A1; cholesterol 7alpha-monooxygenase [EC:1.14.14.23]	mmu00120: Primary bile acid biosynthesis - Mus musculus (house mouse); mmu00140: Steroid hormone biosynthesis - Mus musculus (house mouse); mmu01100: Metabolic pathways - Mus musculus (house mouse); mmu03320: PPAR signaling pathway - Mus musculus (house mouse); mmu04976: Bile secretion - Mus musculus (house mouse); mmu04979: Cholesterol metabolism - Mus musculus (house mouse)	GO:0004497: monooxygenase activity; GO:0005506: iron ion binding; GO:0005783: endoplasmic reticulum; GO:0006629: lipid metabolic process; GO:0006699: bile acid biosynthetic process; GO:0006699: bile acid biosynthetic process; GO:0006707: cholesterol catabolic process; GO:0006707: cholesterol catabolic process; GO:0008123: cholesterol 7-alpha-monooxygenase activity; GO:0008123: cholesterol 7-alpha…
ENSMUSG00000060586	H2-Eb1	1716	804	1169	1473	1729	2978	2449	3231	1751	3602	26.1964	12.1352	20.3701	22.6693	28.2002	56.8488	43.4472	57.3349	36.4604	64.376	1.17808	9.764e-08	2.01223e-05	up	17	34524841	34535648	+	protein_coding	histocompatibility 2%2C class II antigen E beta [Source:MGI Symbol%3BAcc:MGI:95901]	K06752: MHC2; MHC class II antigen	mmu04145: Phagosome - Mus musculus (house mouse); mmu04514: Cell adhesion molecules - Mus musculus (house mouse); mmu04612: Antigen processing and presentation - Mus musculus (house mouse); mmu04640: Hematopoietic cell lineage - Mus musculus (house mouse); mmu04658: Th1 and Th2 cell differentiation - Mus musculus (house mouse); mmu04659: Th17 cell differentiation - Mus musculus (house mouse); mmu…	GO:0001772: immunological synapse; GO:0002250: adaptive immune response; GO:0002376: immune system process; GO:0002381: immunoglobulin production involved in immunoglobulin-mediated immune response; GO:0002503: peptide antigen assembly with MHC class II protein complex; GO:0002504: antigen processing and presentation of peptide or polysaccharide antigen via MHC class II; GO:0005515: protein bindi…
ENSMUSG00000069917	Hba-a2	676	259	550	343	451	123	171	190	142	207	30.0775	11.3936	27.9327	15.3851	21.439	6.8434	8.8418	9.8267	8.6177	10.7825	-1.29796	9.68897e-08	2.01223e-05	down	11	32246489	32247298	+	protein_coding	hemoglobin alpha%2C adult chain 2 [Source:MGI Symbol%3BAcc:MGI:96016]	K13822: HBA; hemoglobin subunit alpha	mmu05143: African trypanosomiasis - Mus musculus (house mouse); mmu05144: Malaria - Mus musculus (house mouse)	GO:0001701: in utero embryonic development; GO:0009617: response to bacterium; GO:0048821: erythrocyte development
ENSMUSG00000017716	Birc5	25	27	21	34	38	41	117	109	71	60	0.2181	0.2329	0.2091	0.299	0.3542	0.4472	1.1861	1.1053	0.8448	0.6128	1.60399	1.00292e-07	2.04168e-05	up	11	117740077	117746569	+	protein_coding	baculoviral IAP repeat-containing 5 [Source:MGI Symbol%3BAcc:MGI:1203517]	K08731: BIRC5; baculoviral IAP repeat-containing protein 5	mmu01524: Platinum drug resistance - Mus musculus (house mouse); mmu04210: Apoptosis - Mus musculus (house mouse); mmu04215: Apoptosis - multiple species - Mus musculus (house mouse); mmu04390: Hippo signaling pathway - Mus musculus (house mouse); mmu05161: Hepatitis B - Mus musculus (house mouse); mmu05200: Pathways in cancer - Mus musculus (house mouse); mmu05207: Chemical carcinogenesis - rece…	GO:0000086: G2/M transition of mitotic cell cycle; GO:0000226: microtubule cytoskeleton organization; GO:0000228: nuclear chromosome; GO:0000278: mitotic cell cycle; GO:0000281: mitotic cytokinesis; GO:0000281: mitotic cytokinesis; GO:0000775: chromosome, centromeric region; GO:0000775: chromosome, centromeric region; GO:0000776: kinetochore; GO:0001934: positive regulation of protein phosphoryla…
ENSMUSG00000068744	Psrc1	6	6	6	4	5	28	58	35	26	8	0.0529	0.0523	0.0604	0.0356	0.0471	0.3089	0.5946	0.3589	0.3129	0.0826	2.67145	1.09163e-07	2.19549e-05	up	3	108291155	108295547	+	protein_coding	proline/serine-rich coiled-coil 1 [Source:MGI Symbol%3BAcc:MGI:1913099]	K21443: PSRC1; proline/serine-rich coiled-coil protein 1		GO:0000922: spindle pole; GO:0000922: spindle pole; GO:0001578: microtubule bundle formation; GO:0005515: protein binding; GO:0005654: nucleoplasm; GO:0005737: cytoplasm; GO:0005819: spindle; GO:0005829: cytosol; GO:0005856: cytoskeleton; GO:0005876: spindle microtubule; GO:0005876: spindle microtubule; GO:0007049: cell cycle; GO:0007080: mitotic metaphase plate congression; GO:0007080: mitotic m…
ENSMUSG00000078688	Mup2	200	287	126	269	136	60	25	99	36	41	4.4427	6.3032	3.1948	6.0239	3.2276	1.6666	0.6454	2.5563	1.0908	1.0662	-1.78772	1.20231e-07	2.36119e-05	down	4	60135932	60154289	-	protein_coding	major urinary protein 2 [Source:MGI Symbol%3BAcc:MGI:97234]			GO:0003674: molecular_function; GO:0005549: odorant binding; GO:0005615: extracellular space; GO:0005615: extracellular space; GO:0005615: extracellular space; GO:0008150: biological_process
ENSMUSG00000040711	Sh3pxd2b	60	39	57	53	49	71	102	115	127	84	0.1818	0.1169	0.1972	0.1619	0.1586	0.2691	0.3592	0.4051	0.525	0.298	1.11739	1.6119e-07	3.02331e-05	up	11	32297820	32378173	+	protein_coding	SH3 and PX domains 2B [Source:MGI Symbol%3BAcc:MGI:2442062]	K24032: SH3PXD2; SH3 and PX domain-containing protein 2		GO:0001501: skeletal system development; GO:0001501: skeletal system development; GO:0001654: eye development; GO:0001654: eye development; GO:0002051: osteoblast fate commitment; GO:0002102: podosome; GO:0005737: cytoplasm; GO:0005737: cytoplasm; GO:0006801: superoxide metabolic process; GO:0007507: heart development; GO:0007507: heart development; GO:0010314: phosphatidylinositol-5-phosphate bi…
ENSMUSG00000039131	Gipc2	6	11	12	9	10	12	132	46	105	33	0.0464	0.0841	0.1059	0.0701	0.0826	0.116	1.1858	0.4133	1.1071	0.2987	2.92125	1.70634e-07	3.15367e-05	up	3	151799170	151871867	-	protein_coding	GIPC PDZ domain containing family%2C member 2 [Source:MGI Symbol%3BAcc:MGI:1889209]	K20056: GIPC, SEMCAP; PDZ domain-containing protein GIPC		GO:0003674: molecular_function; GO:0005515: protein binding; GO:0005737: cytoplasm; GO:0008150: biological_process; GO:0042802: identical protein binding
ENSMUSG00000058290	Espl1	20	15	14	15	10	29	66	51	41	25	0.0678	0.0503	0.0542	0.0513	0.0362	0.123	0.2602	0.2011	0.1897	0.0993	1.68236	1.71919e-07	3.15367e-05	up	15	102204701	102232792	+	protein_coding	extra spindle pole bodies 1%2C separase [Source:MGI Symbol%3BAcc:MGI:2146156]	K02365: ESP1; separase [EC:3.4.22.49]	mmu04110: Cell cycle - Mus musculus (house mouse); mmu04114: Oocyte meiosis - Mus musculus (house mouse); mmu05166: Human T-cell leukemia virus 1 infection - Mus musculus (house mouse)	GO:0000070: mitotic sister chromatid segregation; GO:0000070: mitotic sister chromatid segregation; GO:0000212: meiotic spindle organization; GO:0000278: mitotic cell cycle; GO:0004197: cysteine-type endopeptidase activity; GO:0005634: nucleus; GO:0005737: cytoplasm; GO:0005813: centrosome; GO:0005813: centrosome; GO:0006508: proteolysis; GO:0007059: chromosome segregation; GO:0007127: meiosis I;…
ENSMUSG00000073421	H2-Ab1	2023	1001	1452	1617	2080	3697	2748	3557	2025	3591	23.3788	11.4374	19.1535	18.8385	25.6816	53.4254	36.9055	47.7823	31.9199	48.5844	1.08872	1.97242e-07	3.55013e-05	up	17	34476663	34488393	+	protein_coding	histocompatibility 2%2C class II antigen A%2C beta 1 [Source:MGI Symbol%3BAcc:MGI:103070]	K06752: MHC2; MHC class II antigen	mmu04145: Phagosome - Mus musculus (house mouse); mmu04514: Cell adhesion molecules - Mus musculus (house mouse); mmu04612: Antigen processing and presentation - Mus musculus (house mouse); mmu04640: Hematopoietic cell lineage - Mus musculus (house mouse); mmu04658: Th1 and Th2 cell differentiation - Mus musculus (house mouse); mmu04659: Th17 cell differentiation - Mus musculus (house mouse); mmu…	GO:0002250: adaptive immune response; GO:0002344: B cell affinity maturation; GO:0002376: immune system process; GO:0002381: immunoglobulin production involved in immunoglobulin-mediated immune response; GO:0002503: peptide antigen assembly with MHC class II protein complex; GO:0002504: antigen processing and presentation of peptide or polysaccharide antigen via MHC class II; GO:0002579: positive…
ENSMUSG00000028678	Kif2c	8	6	7	9	15	29	58	74	24	19	0.0544	0.0404	0.0543	0.0617	0.109	0.2467	0.4585	0.5851	0.2227	0.1513	2.31295	2.64049e-07	4.54409e-05	up	4	117016836	117039836	-	protein_coding	kinesin family member 2C [Source:MGI Symbol%3BAcc:MGI:1921054]	K10393: KIF2_24, MCAK; kinesin family member 2/24		GO:0000166: nucleotide binding; GO:0000775: chromosome, centromeric region; GO:0000775: chromosome, centromeric region; GO:0000776: kinetochore; GO:0003777: microtubule motor activity; GO:0005524: ATP binding; GO:0005634: nucleus; GO:0005694: chromosome; GO:0005737: cytoplasm; GO:0005813: centrosome; GO:0005819: spindle; GO:0005856: cytoskeleton; GO:0005871: kinesin complex; GO:0005874: microtubu…
ENSMUSG00000019558	Slc6a8	224	201	131	195	189	270	581	282	452	281	1.2759	1.132	0.8517	1.1198	1.1502	1.9232	3.846	1.8672	3.5118	1.8739	1.16463	2.72518e-07	4.64199e-05	up	X	72716756	72726108	+	protein_coding	solute carrier family 6 (neurotransmitter transporter%2C creatine)%2C member 8 [Source:MGI Symbol%3BAcc:MGI:2147834]	K05041: SLC6A8, CT1; solute carrier family 6 (neurotransmitter transporter, creatine) member 8		GO:0005308: creatine transmembrane transporter activity; GO:0005308: creatine transmembrane transporter activity; GO:0005309: creatine:sodium symporter activity; GO:0005887: integral component of plasma membrane; GO:0006811: ion transport; GO:0006814: sodium ion transport; GO:0006836: neurotransmitter transport; GO:0015220: choline transmembrane transporter activity; GO:0015293: symporter activit…
ENSMUSG00000049721	Gal3st1	62	51	17	43	28	84	110	80	78	78	0.9015	0.7332	0.2822	0.6303	0.435	1.5273	1.8587	1.3522	1.547	1.3278	1.28508	2.82668e-07	4.67186e-05	up	11	3933636	3949326	+	protein_coding	galactose-3-O-sulfotransferase 1 [Source:MGI Symbol%3BAcc:MGI:1858277]	K01019: GAL3ST1; galactosylceramide sulfotransferase [EC:2.8.2.11]	mmu00565: Ether lipid metabolism - Mus musculus (house mouse); mmu00600: Sphingolipid metabolism - Mus musculus (house mouse); mmu01100: Metabolic pathways - Mus musculus (house mouse)	GO:0000139: Golgi membrane; GO:0001733: galactosylceramide sulfotransferase activity; GO:0001733: galactosylceramide sulfotransferase activity; GO:0001733: galactosylceramide sulfotransferase activity; GO:0001733: galactosylceramide sulfotransferase activity; GO:0005794: Golgi apparatus; GO:0006629: lipid metabolic process; GO:0006665: sphingolipid metabolic process; GO:0006681: galactosylceramid…
ENSMUSG00000048327	Ckap2l	15	17	21	16	24	31	117	150	67	33	0.1419	0.159	0.2268	0.1526	0.2426	0.3667	1.2863	1.6495	0.8646	0.3655	2.22338	3.34587e-07	5.17153e-05	up	2	129110130	129139132	-	protein_coding	cytoskeleton associated protein 2-like [Source:MGI Symbol%3BAcc:MGI:1917716]	K16769: CKAP2; cytoskeleton-associated protein 2		GO:0003674: molecular_function; GO:0005737: cytoplasm; GO:0005813: centrosome; GO:0005813: centrosome; GO:0005829: cytosol; GO:0005829: cytosol; GO:0005856: cytoskeleton; GO:0008150: biological_process; GO:0015630: microtubule cytoskeleton; GO:0072686: mitotic spindle; GO:0072686: mitotic spindle
ENSMUSG00000113581	Dio3os	104	88	67	67	34	31	11	19	13	23	1.1285	0.9441	0.8298	0.7329	0.3942	0.4206	0.1387	0.2396	0.1924	0.2922	-1.70643	3.62571e-07	5.50217e-05	down	12	110241818	110244609	-	lncRNA	deiodinase%2C iodothyronine type III%2C opposite strand [Source:MGI Symbol%3BAcc:MGI:2664395]			GO:0003674: molecular_function; GO:0005575: cellular_component; GO:0008150: biological_process
ENSMUSG00000037725	Ckap2	13	17	18	18	28	36	216	237	80	25	0.12	0.1552	0.1897	0.1675	0.2761	0.4155	2.3171	2.543	1.0073	0.2702	2.77141	3.83803e-07	5.72037e-05	up	8	22658176	22675835	-	protein_coding	cytoskeleton associated protein 2 [Source:MGI Symbol%3BAcc:MGI:1931797]	K16769: CKAP2; cytoskeleton-associated protein 2		GO:0000281: mitotic cytokinesis; GO:0003674: molecular_function; GO:0005737: cytoplasm; GO:0005813: centrosome; GO:0005856: cytoskeleton; GO:0005874: microtubule; GO:0006915: apoptotic process; GO:0007026: negative regulation of microtubule depolymerization; GO:0007026: negative regulation of microtubule depolymerization; GO:0007049: cell cycle; GO:0015630: microtubule cytoskeleton; GO:0015630: m…
ENSMUSG00000024042	Sik1	2149	1651	2163	2116	832	792	715	338	458	726	12.4247	9.4376	14.2745	12.3332	5.1393	5.7259	4.804	2.2716	3.6118	4.9141	-1.38833	4.50427e-07	6.53824e-05	down	17	32063224	32074778	-	protein_coding	salt inducible kinase 1 [Source:MGI Symbol%3BAcc:MGI:104754]	K19008: SIK1; serine/threonine-protein kinase SIK1 [EC:2.7.11.1]	mmu04922: Glucagon signaling pathway - Mus musculus (house mouse)	GO:0000122: negative regulation of transcription by RNA polymerase II; GO:0000166: nucleotide binding; GO:0000287: magnesium ion binding; GO:0000287: magnesium ion binding; GO:0002028: regulation of sodium ion transport; GO:0004672: protein kinase activity; GO:0004674: protein serine/threonine kinase activity; GO:0004674: protein serine/threonine kinase activity; GO:0004674: protein serine/threon…
ENSMUSG00000089694	Nat8f7	20	18	21	14	13	0	1	4	4	0	0.3258	0.2899	0.3904	0.2299	0.2262	0	0.0189	0.0757	0.0889	0	-3.09136	5.35422e-07	7.5744e-05	down	6	85683709	85690187	-	protein_coding	N-acetyltransferase 8 (GCN5-related) family member 7 [Source:MGI Symbol%3BAcc:MGI:3782661]	K20838: NAT8; N-acetyltransferase 8 [EC:2.3.1.80 2.3.1.-]	mmu00480: Glutathione metabolism - Mus musculus (house mouse); mmu01100: Metabolic pathways - Mus musculus (house mouse)	GO:0004468: lysine N-acetyltransferase activity, acting on acetyl phosphate as donor; GO:0005634: nucleus; GO:0005783: endoplasmic reticulum; GO:0005789: endoplasmic reticulum membrane; GO:0005793: endoplasmic reticulum-Golgi intermediate compartment; GO:0006749: glutathione metabolic process; GO:0008080: N-acetyltransferase activity; GO:0010485: H4 histone acetyltransferase activity; GO:0010628:…
ENSMUSG00000029816	Gpnmb	16	8	12	21	11	19	114	54	156	34	0.0729	0.036	0.0624	0.0965	0.0535	0.1082	0.6036	0.286	0.9694	0.1813	2.66303	5.41774e-07	7.59987e-05	up	6	49013480	49047863	+	protein_coding	glycoprotein (transmembrane) nmb [Source:MGI Symbol%3BAcc:MGI:1934765]	K20732: GPNMB; transmembrane glycoprotein NMB		GO:0001818: negative regulation of cytokine production; GO:0001934: positive regulation of protein phosphorylation; GO:0001934: positive regulation of protein phosphorylation; GO:0001934: positive regulation of protein phosphorylation; GO:0005178: integrin binding; GO:0005178: integrin binding; GO:0005768: endosome; GO:0005886: plasma membrane; GO:0005887: integral component of plasma membrane; G…
ENSMUSG00000073940	Hbb-bt	1964	973	646	918	966	378	350	592	433	399	82.91	40.6111	31.1281	39.0679	43.5688	19.954	17.1705	29.0499	24.9324	19.7194	-1.15046	6.13217e-07	8.25519e-05	down	7	103461731	103463203	-	protein_coding	hemoglobin%2C beta adult t chain [Source:MGI Symbol%3BAcc:MGI:5474850]	K13823: HBB; hemoglobin subunit beta	mmu05143: African trypanosomiasis - Mus musculus (house mouse); mmu05144: Malaria - Mus musculus (house mouse)	GO:0004601: peroxidase activity; GO:0004601: peroxidase activity; GO:0005344: oxygen carrier activity; GO:0005615: extracellular space; GO:0005833: hemoglobin complex; GO:0005833: hemoglobin complex; GO:0006749: glutathione metabolic process; GO:0015671: oxygen transport; GO:0019825: oxygen binding; GO:0019825: oxygen binding; GO:0020037: heme binding; GO:0030492: hemoglobin binding; GO:0031720: …
ENSMUSG00000090165	Ugt1a10	39	36	41	40	65	13	10	17	15	16	0.5105	0.4659	0.6126	0.5279	0.9091	0.2128	0.1521	0.2587	0.2678	0.2452	-1.48494	8.40358e-07	0.000103148	down	1	87983110	88146726	+	protein_coding	UDP glycosyltransferase 1 family%2C polypeptide A10 [Source:MGI Symbol%3BAcc:MGI:3580642]	K00699: UGT; glucuronosyltransferase [EC:2.4.1.17]	mmu00040: Pentose and glucuronate interconversions - Mus musculus (house mouse); mmu00053: Ascorbate and aldarate metabolism - Mus musculus (house mouse); mmu00140: Steroid hormone biosynthesis - Mus musculus (house mouse); mmu00830: Retinol metabolism - Mus musculus (house mouse); mmu00860: Porphyrin metabolism - Mus musculus (house mouse); mmu00980: Metabolism of xenobiotics by cytochrome P450 …	GO:0001889: liver development; GO:0004857: enzyme inhibitor activity; GO:0005080: protein kinase C binding; GO:0005496: steroid binding; GO:0005504: fatty acid binding; GO:0005783: endoplasmic reticulum; GO:0005783: endoplasmic reticulum; GO:0015020: glucuronosyltransferase activity; GO:0019899: enzyme binding; GO:0019899: enzyme binding; GO:0042803: protein homodimerization activity; GO:0046982:…
ENSMUSG00000027469	Tpx2	24	34	29	37	31	43	170	176	73	55	0.1523	0.2133	0.21	0.2367	0.2102	0.3412	1.2536	1.2981	0.6318	0.4086	1.87076	8.72754e-07	0.000104812	up	2	152689884	152737241	+	protein_coding	TPX2%2C microtubule-associated [Source:MGI Symbol%3BAcc:MGI:1919369]	K16812: TPX2; targeting protein for Xklp2		GO:0000922: spindle pole; GO:0005515: protein binding; GO:0005634: nucleus; GO:0005654: nucleoplasm; GO:0005737: cytoplasm; GO:0005818: aster; GO:0005819: spindle; GO:0005856: cytoskeleton; GO:0005874: microtubule; GO:0005880: nuclear microtubule; GO:0006915: apoptotic process; GO:0007020: microtubule nucleation; GO:0007026: negative regulation of microtubule depolymerization; GO:0007049: cell cy…
ENSMUSG00000028480	Glipr2	51	44	38	45	33	79	49	82	83	98	0.6524	0.5565	0.5548	0.5803	0.451	1.2637	0.7284	1.2193	1.4482	1.4676	1.06602	8.66749e-07	0.000104812	up	4	43957401	43979118	+	protein_coding	GLI pathogenesis-related 2 [Source:MGI Symbol%3BAcc:MGI:1917770]	K24835: GLIPR2; glioma pathogenesis-related protein 2		GO:0000139: Golgi membrane; GO:0005576: extracellular region; GO:0005615: extracellular space; GO:0005794: Golgi apparatus; GO:0010634: positive regulation of epithelial cell migration; GO:0010718: positive regulation of epithelial to mesenchymal transition; GO:0016020: membrane; GO:0042803: protein homodimerization activity; GO:0070374: positive regulation of ERK1 and ERK2 cascade
ENSMUSG00000096674	Mup15	1953	712	3738	5336	6723	12	398	54	7	22	62.6587	22.5853	136.891	172.586	230.449	0.4814	14.8392	2.0139	0.3063	0.8263	-5.16826	9.27224e-07	0.000110048	down	4	61354027	61357980	-	protein_coding	major urinary protein 15 [Source:MGI Symbol%3BAcc:MGI:3780235]			GO:0003674: molecular_function; GO:0005549: odorant binding; GO:0005615: extracellular space; GO:0005615: extracellular space; GO:0008150: biological_process
ENSMUSG00000030200	Bcl2l14	8	13	3	13	16	31	37	27	37	24	0.058	0.0932	0.0248	0.095	0.1239	0.2811	0.3118	0.2276	0.3659	0.2037	1.72947	1.05095e-06	0.000119343	up	6	134373281	134415699	+	protein_coding	BCL2-like 14 (apoptosis facilitator) [Source:MGI Symbol%3BAcc:MGI:1914063]			GO:0005515: protein binding; GO:0005737: cytoplasm; GO:0005829: cytosol; GO:0006915: apoptotic process; GO:0006915: apoptotic process; GO:0019901: protein kinase binding; GO:0042981: regulation of apoptotic process; GO:0043229: intracellular organelle; GO:2001236: regulation of extrinsic apoptotic signaling pathway; GO:2001238: positive regulation of extrinsic apoptotic signaling pathway
ENSMUSG00000036594	H2-Aa	2692	1283	1689	2188	2740	4278	3653	4608	2426	5125	21.0349	9.9119	15.0644	17.2355	22.8744	41.8003	33.1714	41.8539	25.8563	46.883	1.07842	1.20058e-06	0.000134505	up	17	34501718	34506797	-	protein_coding	histocompatibility 2%2C class II antigen A%2C alpha [Source:MGI Symbol%3BAcc:MGI:95895]	K06752: MHC2; MHC class II antigen	mmu04145: Phagosome - Mus musculus (house mouse); mmu04514: Cell adhesion molecules - Mus musculus (house mouse); mmu04612: Antigen processing and presentation - Mus musculus (house mouse); mmu04640: Hematopoietic cell lineage - Mus musculus (house mouse); mmu04658: Th1 and Th2 cell differentiation - Mus musculus (house mouse); mmu04659: Th17 cell differentiation - Mus musculus (house mouse); mmu…	GO:0002250: adaptive immune response; GO:0002376: immune system process; GO:0002381: immunoglobulin production involved in immunoglobulin-mediated immune response; GO:0002503: peptide antigen assembly with MHC class II protein complex; GO:0002504: antigen processing and presentation of peptide or polysaccharide antigen via MHC class II; GO:0005515: protein binding; GO:0005764: lysosome; GO:000588…
ENSMUSG00000067149	Jchain	418	163	154	177	206	379	348	623	510	432	4.9285	1.9002	2.0726	2.1039	2.595	5.5879	4.7683	8.5385	8.202	5.9632	1.22895	1.23416e-06	0.000136436	up	5	88667668	88675750	-	protein_coding	immunoglobulin joining chain [Source:MGI Symbol%3BAcc:MGI:96493]	K25567: JCHAIN; immunoglobulin J chain		GO:0002250: adaptive immune response; GO:0003094: glomerular filtration; GO:0003697: single-stranded DNA binding; GO:0003823: antigen binding; GO:0005576: extracellular region; GO:0005615: extracellular space; GO:0006959: humoral immune response; GO:0006959: humoral immune response; GO:0019731: antibacterial humoral response; GO:0019862: IgA binding; GO:0019862: IgA binding; GO:0030674: protein-m…
ENSMUSG00000025002	Cyp2c55	138	110	161	126	174	168	673	458	1047	477	2.0528	1.6178	2.7338	1.8896	2.7654	3.1251	11.6343	7.9196	21.2439	8.3072	2.1598	1.25257e-06	0.00013756	up	19	38995463	39031137	+	protein_coding	cytochrome P450%2C family 2%2C subfamily c%2C polypeptide 55 [Source:MGI Symbol%3BAcc:MGI:1919332]	K07413: CYP2C; cytochrome P450 family 2 subfamily C [EC:1.14.14.1]	mmu00140: Steroid hormone biosynthesis - Mus musculus (house mouse); mmu00590: Arachidonic acid metabolism - Mus musculus (house mouse); mmu00591: Linoleic acid metabolism - Mus musculus (house mouse); mmu00830: Retinol metabolism - Mus musculus (house mouse); mmu01100: Metabolic pathways - Mus musculus (house mouse); mmu04726: Serotonergic synapse - Mus musculus (house mouse); mmu04750: Inflamma…	GO:0004497: monooxygenase activity; GO:0005506: iron ion binding; GO:0005737: cytoplasm; GO:0005783: endoplasmic reticulum; GO:0005886: plasma membrane; GO:0006082: organic acid metabolic process; GO:0006805: xenobiotic metabolic process; GO:0008392: arachidonic acid epoxygenase activity; GO:0008392: arachidonic acid epoxygenase activity; GO:0008395: steroid hydroxylase activity; GO:0008401: reti…
ENSMUSG00000052305	Hbb-bs	11694	5100	3949	5153	5164	2180	2093	2841	2931	2443	451.879	194.848	174.181	200.739	213.196	105.339	93.9891	127.611	154.485	110.519	-1.11147	1.26096e-06	0.000137576	down	7	103475741	103477303	-	protein_coding	hemoglobin%2C beta adult s chain [Source:MGI Symbol%3BAcc:MGI:5474852]	K13823: HBB; hemoglobin subunit beta	mmu05143: African trypanosomiasis - Mus musculus (house mouse); mmu05144: Malaria - Mus musculus (house mouse)	GO:0004601: peroxidase activity; GO:0004601: peroxidase activity; GO:0005344: oxygen carrier activity; GO:0005344: oxygen carrier activity; GO:0005615: extracellular space; GO:0005833: hemoglobin complex; GO:0005833: hemoglobin complex; GO:0005833: hemoglobin complex; GO:0005833: hemoglobin complex; GO:0006749: glutathione metabolic process; GO:0010999: regulation of eIF2 alpha phosphorylation by…
ENSMUSG00000023067	Cdkn1a	89	91	54	53	71	92	410	279	175	107	0.7434	0.7515	0.5148	0.4463	0.6336	0.9609	3.9798	2.7089	1.9938	1.0463	1.72159	1.36995e-06	0.000145031	up	17	29309950	29319701	+	protein_coding	cyclin-dependent kinase inhibitor 1A (P21) [Source:MGI Symbol%3BAcc:MGI:104556]	K06625: CDKN1A, P21, CIP1; cyclin-dependent kinase inhibitor 1A	mmu01522: Endocrine resistance - Mus musculus (house mouse); mmu01524: Platinum drug resistance - Mus musculus (house mouse); mmu04012: ErbB signaling pathway - Mus musculus (house mouse); mmu04066: HIF-1 signaling pathway - Mus musculus (house mouse); mmu04068: FoxO signaling pathway - Mus musculus (house mouse); mmu04110: Cell cycle - Mus musculus (house mouse); mmu04115: p53 signaling pathway …	GO:0000079: regulation of cyclin-dependent protein serine/threonine kinase activity; GO:0000307: cyclin-dependent protein kinase holoenzyme complex; GO:0000307: cyclin-dependent protein kinase holoenzyme complex; GO:0000307: cyclin-dependent protein kinase holoenzyme complex; GO:0004860: protein kinase inhibitor activity; GO:0004860: protein kinase inhibitor activity; GO:0004861: cyclin-dependent…
ENSMUSG00000041064	Pif1	4	8	4	3	4	24	28	16	11	15	0.0271	0.0535	0.0309	0.0205	0.0289	0.203	0.2201	0.1258	0.1015	0.1188	2.18931	1.3795e-06	0.000145031	up	9	65494442	65503249	+	protein_coding	PIF1 5'-to-3' DNA helicase [Source:MGI Symbol%3BAcc:MGI:2143057]	K15255: PIF1; ATP-dependent DNA helicase PIF1 [EC:5.6.2.3]		GO:0000166: nucleotide binding; GO:0000287: magnesium ion binding; GO:0000723: telomere maintenance; GO:0000781: chromosome, telomeric region; GO:0003677: DNA binding; GO:0003678: DNA helicase activity; GO:0004386: helicase activity; GO:0005524: ATP binding; GO:0005657: replication fork; GO:0006260: DNA replication; GO:0006281: DNA repair; GO:0006310: DNA recombination; GO:0006974: cellular respo…
ENSMUSG00000030867	Plk1	26	21	17	15	18	24	139	121	62	34	0.3509	0.2802	0.2619	0.2041	0.2595	0.405	2.18	1.8982	1.1413	0.5372	2.11733	1.47182e-06	0.000150731	up	7	121758662	121769096	+	protein_coding	polo like kinase 1 [Source:MGI Symbol%3BAcc:MGI:97621]	K06631: PLK1; polo-like kinase 1 [EC:2.7.11.21]	mmu04068: FoxO signaling pathway - Mus musculus (house mouse); mmu04110: Cell cycle - Mus musculus (house mouse); mmu04114: Oocyte meiosis - Mus musculus (house mouse); mmu04914: Progesterone-mediated oocyte maturation - Mus musculus (house mouse)	GO:0000070: mitotic sister chromatid segregation; GO:0000086: G2/M transition of mitotic cell cycle; GO:0000122: negative regulation of transcription by RNA polymerase II; GO:0000132: establishment of mitotic spindle orientation; GO:0000166: nucleotide binding; GO:0000278: mitotic cell cycle; GO:0000278: mitotic cell cycle; GO:0000281: mitotic cytokinesis; GO:0000287: magnesium ion binding; GO:00…
ENSMUSG00000026605	Cenpf	14	18	9	17	25	30	94	98	36	34	0.0269	0.0342	0.0198	0.033	0.0514	0.0721	0.2101	0.2191	0.0944	0.0765	1.95144	1.90381e-06	0.000185395	up	1	189372803	189420283	-	protein_coding	centromere protein F [Source:MGI Symbol%3BAcc:MGI:1313302]	K11499: CENPF; centromere protein F		GO:0000278: mitotic cell cycle; GO:0000278: mitotic cell cycle; GO:0000775: chromosome, centromeric region; GO:0000775: chromosome, centromeric region; GO:0000922: spindle pole; GO:0000922: spindle pole; GO:0000940: outer kinetochore; GO:0001822: kidney development; GO:0005634: nucleus; GO:0005634: nucleus; GO:0005634: nucleus; GO:0005634: nucleus; GO:0005635: nuclear envelope; GO:0005654: nucleo…
ENSMUSG00000030677	Kif22	40	33	23	28	23	36	115	94	57	54	0.2421	0.1975	0.1589	0.1709	0.1487	0.2725	0.8089	0.6614	0.4706	0.3827	1.43616	1.96936e-06	0.000187246	up	7	126626901	126641643	-	protein_coding	kinesin family member 22 [Source:MGI Symbol%3BAcc:MGI:109233]	K10403: KIF22; kinesin family member 22	mmu04914: Progesterone-mediated oocyte maturation - Mus musculus (house mouse)	GO:0000166: nucleotide binding; GO:0000785: chromatin; GO:0003677: DNA binding; GO:0003777: microtubule motor activity; GO:0005524: ATP binding; GO:0005634: nucleus; GO:0005737: cytoplasm; GO:0005819: spindle; GO:0005829: cytosol; GO:0005856: cytoskeleton; GO:0005871: kinesin complex; GO:0005874: microtubule; GO:0006281: DNA repair; GO:0007018: microtubule-based movement; GO:0007062: sister chrom…
ENSMUSG00000027068	Dhrs9	17	13	13	17	19	57	22	80	34	38	0.1178	0.0891	0.1029	0.1188	0.1407	0.4941	0.1772	0.6446	0.3215	0.3084	1.70856	2.28796e-06	0.000213186	up	2	69210789	69234877	+	protein_coding	dehydrogenase/reductase (SDR family) member 9 [Source:MGI Symbol%3BAcc:MGI:2442798]	K11149: DHRS9; dehydrogenase/reductase SDR family member 9 [EC:1.1.-.-]	mmu00830: Retinol metabolism - Mus musculus (house mouse); mmu01100: Metabolic pathways - Mus musculus (house mouse)	GO:0002138: retinoic acid biosynthetic process; GO:0004022: alcohol dehydrogenase (NAD+) activity; GO:0004745: NAD-retinol dehydrogenase activity; GO:0004745: NAD-retinol dehydrogenase activity; GO:0005783: endoplasmic reticulum; GO:0006629: lipid metabolic process; GO:0008202: steroid metabolic process; GO:0008202: steroid metabolic process; GO:0008209: androgen metabolic process; GO:0016020: me…
ENSMUSG00000020330	Hmmr	15	22	20	14	36	28	128	131	75	45	0.082	0.1189	0.1247	0.0771	0.2102	0.1913	0.8128	0.8321	0.559	0.2879	2.05194	2.37332e-06	0.000216491	up	11	40592222	40624249	-	protein_coding	hyaluronan mediated motility receptor (RHAMM) [Source:MGI Symbol%3BAcc:MGI:104667]	K06267: HMMR, RHAMM, CD168; hyaluronan-mediated motility receptor	mmu04512: ECM-receptor interaction - Mus musculus (house mouse)	GO:0005540: hyaluronic acid binding; GO:0005737: cytoplasm; GO:0005813: centrosome; GO:0005819: spindle; GO:0005829: cytosol; GO:0005856: cytoskeleton; GO:0006898: receptor-mediated endocytosis; GO:0006898: receptor-mediated endocytosis; GO:0015630: microtubule cytoskeleton; GO:0030214: hyaluronan catabolic process; GO:0030214: hyaluronan catabolic process; GO:0038024: cargo receptor activity; GO…
ENSMUSG00000120992	ENSMUSG00000120992	163	192	175	194	246	215	829	814	470	271	1.5897	1.8513	1.9481	1.9074	2.5632	2.622	9.3955	9.2279	6.2521	3.0942	1.55592	2.36409e-06	0.000216491	up	17	35215654	35219393	-	lncRNA	novel transcript
ENSMUSG00000001403	Ube2c	28	18	9	17	26	25	141	109	60	40	0.3196	0.2031	0.1173	0.1956	0.3171	0.3568	1.8703	1.4462	0.9341	0.5345	2.08998	2.60255e-06	0.000232323	up	2	164611818	164620742	+	protein_coding	ubiquitin-conjugating enzyme E2C [Source:MGI Symbol%3BAcc:MGI:1915862]	K06688: UBE2C, UBC11; ubiquitin-conjugating enzyme E2 C [EC:2.3.2.23]	mmu04120: Ubiquitin mediated proteolysis - Mus musculus (house mouse)	GO:0000151: ubiquitin ligase complex; GO:0000166: nucleotide binding; GO:0000209: protein polyubiquitination; GO:0004842: ubiquitin-protein transferase activity; GO:0005524: ATP binding; GO:0005634: nucleus; GO:0005680: anaphase-promoting complex; GO:0005829: cytosol; GO:0005886: plasma membrane; GO:0006511: ubiquitin-dependent protein catabolic process; GO:0007049: cell cycle; GO:0010458: exit f…
ENSMUSG00000021280	Exoc3l4	15	24	11	9	17	28	102	38	83	30	0.0788	0.1246	0.066	0.0477	0.0954	0.1839	0.6226	0.232	0.5946	0.1845	2.05768	2.86206e-06	0.000249732	up	12	111383451	111398112	+	protein_coding	exocyst complex component 3-like 4 [Source:MGI Symbol%3BAcc:MGI:1921363]			GO:0000145: exocyst; GO:0000149: SNARE binding; GO:0006887: exocytosis; GO:0051601: exocyst localization
ENSMUSG00000023908	Pkmyt1	39	33	26	31	37	45	96	74	50	53	0.3177	0.2658	0.2418	0.2546	0.322	0.4584	0.9088	0.7007	0.5556	0.5055	1.0941	3.17732e-06	0.000269336	up	17	23945310	23955709	+	protein_coding	protein kinase%2C membrane associated tyrosine/threonine 1 [Source:MGI Symbol%3BAcc:MGI:2137630]	K06633: PKMYT; membrane-associated tyrosine- and threonine-specific cdc2-inhibitory kinase [EC:2.7.11.1]	mmu04110: Cell cycle - Mus musculus (house mouse); mmu04114: Oocyte meiosis - Mus musculus (house mouse); mmu04914: Progesterone-mediated oocyte maturation - Mus musculus (house mouse)	GO:0000166: nucleotide binding; GO:0004672: protein kinase activity; GO:0004674: protein serine/threonine kinase activity; GO:0005524: ATP binding; GO:0005634: nucleus; GO:0005634: nucleus; GO:0005654: nucleoplasm; GO:0005730: nucleolus; GO:0005737: cytoplasm; GO:0005783: endoplasmic reticulum; GO:0005794: Golgi apparatus; GO:0006468: protein phosphorylation; GO:0007049: cell cycle; GO:0016020: m…
ENSMUSG00000038943	Prc1	36	33	35	23	30	39	109	113	62	53	0.1299	0.1177	0.1441	0.0837	0.1156	0.176	0.457	0.4739	0.3051	0.2239	1.40488	3.47727e-06	0.000292082	up	7	79944198	79966007	+	protein_coding	protein regulator of cytokinesis 1 [Source:MGI Symbol%3BAcc:MGI:1858961]	K16732: PRC1, ASE1, MAP65; Ase1/PRC1/MAP65 family protein		GO:0000226: microtubule cytoskeleton organization; GO:0000910: cytokinesis; GO:0001578: microtubule bundle formation; GO:0005634: nucleus; GO:0005654: nucleoplasm; GO:0005737: cytoplasm; GO:0005819: spindle; GO:0005819: spindle; GO:0005856: cytoskeleton; GO:0005874: microtubule; GO:0005886: plasma membrane; GO:0007049: cell cycle; GO:0008017: microtubule binding; GO:0008284: positive regulation o…
ENSMUSG00000078922	Tgtp1	235	187	227	251	348	828	357	746	351	432	2.176	1.712	2.3992	2.343	3.4427	9.5873	3.8416	8.0295	4.4331	4.6831	1.27052	3.69071e-06	0.000308045	up	11	48876154	48884999	-	protein_coding	T cell specific GTPase 1 [Source:MGI Symbol%3BAcc:MGI:98734]			GO:0003924: GTPase activity; GO:0003924: GTPase activity; GO:0005525: GTP binding; GO:0005789: endoplasmic reticulum membrane; GO:0006952: defense response; GO:0006955: immune response; GO:0009615: response to virus; GO:0009617: response to bacterium; GO:0034341: response to interferon-gamma; GO:0035455: response to interferon-alpha; GO:0035458: cellular response to interferon-beta; GO:0035458: c…
ENSMUSG00000027331	Knstrn	28	24	27	33	41	45	225	173	73	45	0.1611	0.1365	0.1773	0.1914	0.252	0.3238	1.5044	1.157	0.5729	0.3031	1.99858	3.95218e-06	0.000326603	up	2	118644484	118684438	+	protein_coding	kinetochore-localized astrin/SPAG5 binding [Source:MGI Symbol%3BAcc:MGI:1289298]	K26097: KNSTRN, SKAP; small kinetochore-associated protein		GO:0000070: mitotic sister chromatid segregation; GO:0000070: mitotic sister chromatid segregation; GO:0000226: microtubule cytoskeleton organization; GO:0000775: chromosome, centromeric region; GO:0000776: kinetochore; GO:0000776: kinetochore; GO:0001726: ruffle; GO:0005634: nucleus; GO:0005694: chromosome; GO:0005737: cytoplasm; GO:0005815: microtubule organizing center; GO:0005856: cytoskeleto…
ENSMUSG00000021194	Chga	1	0	0	0	0	1	4	10	138	222	0.0108	0	0	0	0	0.0135	0.0501	0.1252	2.0269	2.7987	8.28999	5.18352e-06	0.000416002	up	12	102521228	102531287	+	protein_coding	chromogranin A [Source:MGI Symbol%3BAcc:MGI:88394]	K19990: CHGA; chromogranin-A		GO:0001934: positive regulation of protein phosphorylation; GO:0002026: regulation of the force of heart contraction; GO:0002551: mast cell chemotaxis; GO:0005515: protein binding; GO:0005576: extracellular region; GO:0005615: extracellular space; GO:0005615: extracellular space; GO:0006996: organelle organization; GO:0030141: secretory granule; GO:0030141: secretory granule; GO:0031410: cytoplas…
ENSMUSG00000032218	Ccnb2	26	22	26	19	33	32	235	159	74	37	0.504	0.4216	0.5753	0.3713	0.6834	0.7757	5.2937	3.5826	1.9565	0.8397	2.21172	5.17339e-06	0.000416002	up	9	70314974	70328829	-	protein_coding	cyclin B2 [Source:MGI Symbol%3BAcc:MGI:88311]	K21770: CCNB2; G2/mitotic-specific cyclin-B2	mmu04068: FoxO signaling pathway - Mus musculus (house mouse); mmu04110: Cell cycle - Mus musculus (house mouse); mmu04114: Oocyte meiosis - Mus musculus (house mouse); mmu04115: p53 signaling pathway - Mus musculus (house mouse); mmu04218: Cellular senescence - Mus musculus (house mouse); mmu04914: Progesterone-mediated oocyte maturation - Mus musculus (house mouse); mmu05166: Human T-cell leuke…	GO:0000079: regulation of cyclin-dependent protein serine/threonine kinase activity; GO:0000307: cyclin-dependent protein kinase holoenzyme complex; GO:0001701: in utero embryonic development; GO:0005515: protein binding; GO:0005634: nucleus; GO:0005737: cytoplasm; GO:0005737: cytoplasm; GO:0005813: centrosome; GO:0005813: centrosome; GO:0005829: cytosol; GO:0007049: cell cycle; GO:0007057: spind…
ENSMUSG00000052392	Acot4	8432	6758	4759	6680	4519	2242	3388	1650	2200	4151	37.4943	29.7111	24.1549	29.9449	21.4689	12.4664	17.5076	8.5286	13.3434	21.6094	-1.01453	5.45989e-06	0.000435641	down	12	84085153	84095375	+	protein_coding	acyl-CoA thioesterase 4 [Source:MGI Symbol%3BAcc:MGI:2159621]	K01068: ACOT1_2_4; acyl-coenzyme A thioesterase 1/2/4 [EC:3.1.2.2]	mmu00062: Fatty acid elongation - Mus musculus (house mouse); mmu01040: Biosynthesis of unsaturated fatty acids - Mus musculus (house mouse); mmu01100: Metabolic pathways - Mus musculus (house mouse); mmu04913: Ovarian steroidogenesis - Mus musculus (house mouse)	GO:0000038: very long-chain fatty acid metabolic process; GO:0001676: long-chain fatty acid metabolic process; GO:0004778: succinyl-CoA hydrolase activity; GO:0005777: peroxisome; GO:0005777: peroxisome; GO:0005777: peroxisome; GO:0005777: peroxisome; GO:0006104: succinyl-CoA metabolic process; GO:0006104: succinyl-CoA metabolic process; GO:0006629: lipid metabolic process; GO:0006631: fatty acid…
ENSMUSG00000053846	Lipg	1916	1633	1401	1145	771	704	819	378	349	436	12.0596	10.1623	10.0654	7.2653	5.1847	5.5409	5.9906	2.7656	2.9962	3.2128	-1.18383	5.48042e-06	0.000435641	down	18	75072393	75094334	-	protein_coding	lipase%2C endothelial [Source:MGI Symbol%3BAcc:MGI:1341803]	K22284: LIPG; endothelial lipase [EC:3.1.1.3]	mmu00561: Glycerolipid metabolism - Mus musculus (house mouse); mmu01100: Metabolic pathways - Mus musculus (house mouse); mmu04979: Cholesterol metabolism - Mus musculus (house mouse)	GO:0004465: lipoprotein lipase activity; GO:0004620: phospholipase activity; GO:0004620: phospholipase activity; GO:0004620: phospholipase activity; GO:0004806: triglyceride lipase activity; GO:0005576: extracellular region; GO:0005615: extracellular space; GO:0005615: extracellular space; GO:0005769: early endosome; GO:0005794: Golgi apparatus; GO:0006629: lipid metabolic process; GO:0006633: fa…
ENSMUSG00000022033	Pbk	5	9	6	7	12	11	57	49	28	18	0.0829	0.1474	0.1135	0.1169	0.2124	0.2279	1.0976	0.9438	0.6328	0.3492	2.19746	6.66225e-06	0.000519687	up	14	66043286	66055271	+	protein_coding	PDZ binding kinase [Source:MGI Symbol%3BAcc:MGI:1289156]	K08865: PBK; PDZ-binding kinase [EC:2.7.12.2]		GO:0000166: nucleotide binding; GO:0001933: negative regulation of protein phosphorylation; GO:0004672: protein kinase activity; GO:0004674: protein serine/threonine kinase activity; GO:0004674: protein serine/threonine kinase activity; GO:0004674: protein serine/threonine kinase activity; GO:0004706: JUN kinase kinase kinase activity; GO:0004708: MAP kinase kinase activity; GO:0005524: ATP bindi…
ENSMUSG00000075551	Cyp3a41a	6323	5457	6241	5729	4768	460	971	1605	1229	2872	91.0912	77.7273	102.627	83.204	73.3876	8.2867	16.2563	26.8773	24.1499	48.4389	-1.84502	7.33582e-06	0.000561729	down	5	145630859	145656946	-	protein_coding	cytochrome P450%2C family 3%2C subfamily a%2C polypeptide 41A [Source:MGI Symbol%3BAcc:MGI:1858451]	K07424: CYP3A; cytochrome P450 family 3 subfamily A [EC:1.14.14.1]	mmu00140: Steroid hormone biosynthesis - Mus musculus (house mouse); mmu00591: Linoleic acid metabolism - Mus musculus (house mouse); mmu00830: Retinol metabolism - Mus musculus (house mouse); mmu01100: Metabolic pathways - Mus musculus (house mouse); mmu05204: Chemical carcinogenesis - DNA adducts - Mus musculus (house mouse); mmu05207: Chemical carcinogenesis - receptor activation - Mus musculu…	GO:0004497: monooxygenase activity; GO:0005496: steroid binding; GO:0005506: iron ion binding; GO:0005737: cytoplasm; GO:0005783: endoplasmic reticulum; GO:0005789: endoplasmic reticulum membrane; GO:0008202: steroid metabolic process; GO:0008395: steroid hydroxylase activity; GO:0008395: steroid hydroxylase activity; GO:0008401: retinoic acid 4-hydroxylase activity; GO:0009617: response to bacte…
ENSMUSG00000021208	Ifi27l2b	236	361	227	217	264	252	1044	404	691	605	6.4079	9.6911	7.0353	5.9398	7.6584	8.5561	32.942	12.7509	25.5911	19.2314	1.35594	8.70348e-06	0.000645721	up	12	103417157	103423482	-	protein_coding	interferon%2C alpha-inducible protein 27 like 2B [Source:MGI Symbol%3BAcc:MGI:1916390]			GO:0002376: immune system process; GO:0005739: mitochondrion; GO:0005743: mitochondrial inner membrane; GO:0006915: apoptotic process; GO:0016020: membrane; GO:0016021: integral component of membrane; GO:0031966: mitochondrial membrane; GO:0042802: identical protein binding; GO:0045087: innate immune response; GO:0051607: defense response to virus; GO:0097190: apoptotic signaling pathway; GO:0097…
ENSMUSG00000024334	H2-Oa	14	14	11	16	22	22	35	31	45	45	0.2953	0.292	0.2648	0.3402	0.4958	0.5803	0.8579	0.7601	1.2946	1.1112	1.37482	9.54652e-06	0.000678366	up	17	34311314	34314208	+	protein_coding	histocompatibility 2%2C O region alpha locus [Source:MGI Symbol%3BAcc:MGI:95924]	K06752: MHC2; MHC class II antigen	mmu04145: Phagosome - Mus musculus (house mouse); mmu04514: Cell adhesion molecules - Mus musculus (house mouse); mmu04612: Antigen processing and presentation - Mus musculus (house mouse); mmu04640: Hematopoietic cell lineage - Mus musculus (house mouse); mmu04658: Th1 and Th2 cell differentiation - Mus musculus (house mouse); mmu04659: Th17 cell differentiation - Mus musculus (house mouse); mmu…	GO:0002381: immunoglobulin production involved in immunoglobulin-mediated immune response; GO:0002503: peptide antigen assembly with MHC class II protein complex; GO:0002587: negative regulation of antigen processing and presentation of peptide antigen via MHC class II; GO:0019882: antigen processing and presentation; GO:0019886: antigen processing and presentation of exogenous peptide antigen vi…
ENSMUSG00000034457	Eda2r	16	20	14	16	23	32	56	50	33	25	0.0806	0.0996	0.0805	0.0813	0.1238	0.2016	0.3278	0.2928	0.2268	0.1474	1.29204	9.56397e-06	0.000678366	up	X	96377446	96420822	-	protein_coding	ectodysplasin A2 receptor [Source:MGI Symbol%3BAcc:MGI:2442860]	K05163: EDA2R, TNFRSF27, XEDAR; tumor necrosis factor receptor superfamily member 27	mmu04060: Cytokine-cytokine receptor interaction - Mus musculus (house mouse); mmu04064: NF-kappa B signaling pathway - Mus musculus (house mouse)	GO:0005031: tumor necrosis factor receptor activity; GO:0005886: plasma membrane; GO:0005887: integral component of plasma membrane; GO:0007275: multicellular organism development; GO:0012501: programmed cell death; GO:0016020: membrane; GO:0016021: integral component of membrane; GO:0030154: cell differentiation; GO:0033209: tumor necrosis factor-mediated signaling pathway; GO:0038023: signaling…
ENSMUSG00000037145	Lypd8l	3	0	1	2	0	4	996	3	261	1	0.0636	0	0.0242	0.0428	0	0.1061	24.5534	0.074	7.5519	0.0248	7.89861	9.82164e-06	0.000691783	up	11	58499030	58506901	-	protein_coding	LY6/PLAUR domain containing 8 like [Source:MGI Symbol%3BAcc:MGI:1925604]			GO:0003674: molecular_function; GO:0005575: cellular_component; GO:0009617: response to bacterium
ENSMUSG00000034413	Neurl1b	41	32	31	22	30	43	77	69	54	43	0.1922	0.1483	0.1659	0.104	0.1502	0.2521	0.4195	0.376	0.3453	0.236	1.0353	1.0605e-05	0.000735425	up	17	26633803	26665323	+	protein_coding	neuralized E3 ubiquitin protein ligase 1B [Source:MGI Symbol%3BAcc:MGI:3643092]	K01931: NEUR; protein neuralized [EC:2.3.2.27]		GO:0005515: protein binding; GO:0005737: cytoplasm; GO:0005769: early endosome; GO:0005769: early endosome; GO:0005829: cytosol; GO:0007219: Notch signaling pathway; GO:0015629: actin cytoskeleton; GO:0016740: transferase activity; GO:0046872: metal ion binding; GO:0061630: ubiquitin protein ligase activity; GO:0061630: ubiquitin protein ligase activity; GO:0070086: ubiquitin-dependent endocytosi…
ENSMUSG00000027306	Nusap1	44	33	28	23	33	38	104	102	61	50	0.3217	0.2386	0.2337	0.1695	0.2578	0.3474	0.8837	0.8669	0.6083	0.428	1.29651	1.23606e-05	0.000818792	up	2	119448779	119481725	+	protein_coding	nucleolar and spindle associated protein 1 [Source:MGI Symbol%3BAcc:MGI:2675669]	K26166: NUSAP1; nucleolar and spindle-associated protein 1		GO:0000070: mitotic sister chromatid segregation; GO:0000226: microtubule cytoskeleton organization; GO:0000281: mitotic cytokinesis; GO:0000281: mitotic cytokinesis; GO:0003677: DNA binding; GO:0005634: nucleus; GO:0005694: chromosome; GO:0005730: nucleolus; GO:0005730: nucleolus; GO:0005737: cytoplasm; GO:0005819: spindle; GO:0005856: cytoskeleton; GO:0005874: microtubule; GO:0007049: cell cycl…
ENSMUSG00000028832	Stmn1	124	112	102	124	137	133	397	337	204	153	1.9146	1.7098	1.7977	1.9302	2.2601	2.568	7.1237	6.0486	4.2964	2.7658	1.17539	1.29088e-05	0.00084837	up	4	134195631	134201154	+	protein_coding	stathmin 1 [Source:MGI Symbol%3BAcc:MGI:96739]	K04381: STMN1; stathmin 1	mmu04010: MAPK signaling pathway - Mus musculus (house mouse); mmu05206: MicroRNAs in cancer - Mus musculus (house mouse)	GO:0000281: mitotic cytokinesis; GO:0000281: mitotic cytokinesis; GO:0005515: protein binding; GO:0005737: cytoplasm; GO:0005737: cytoplasm; GO:0005829: cytosol; GO:0005856: cytoskeleton; GO:0005874: microtubule; GO:0007019: microtubule depolymerization; GO:0007019: microtubule depolymerization; GO:0007052: mitotic spindle organization; GO:0007275: multicellular organism development; GO:0007399: …
ENSMUSG00000074183	Gsta1	25	15	27	11	20	99	105	13	143	52	0.7761	0.4604	0.9567	0.3442	0.6633	3.843	3.7879	0.4691	6.0549	1.8898	2.25325	1.2987e-05	0.000850164	up	9	78137938	78149966	+	protein_coding	glutathione S-transferase%2C alpha 1 (Ya) [Source:MGI Symbol%3BAcc:MGI:1095417]	K00799: GST, gst; glutathione S-transferase [EC:2.5.1.18]	mmu00480: Glutathione metabolism - Mus musculus (house mouse); mmu00980: Metabolism of xenobiotics by cytochrome P450 - Mus musculus (house mouse); mmu00982: Drug metabolism - cytochrome P450 - Mus musculus (house mouse); mmu00983: Drug metabolism - other enzymes - Mus musculus (house mouse); mmu01100: Metabolic pathways - Mus musculus (house mouse); mmu01524: Platinum drug resistance - Mus muscu…	GO:0004364: glutathione transferase activity; GO:0004364: glutathione transferase activity; GO:0004364: glutathione transferase activity; GO:0004364: glutathione transferase activity; GO:0004602: glutathione peroxidase activity; GO:0004769: steroid delta-isomerase activity; GO:0005504: fatty acid binding; GO:0005829: cytosol; GO:0006749: glutathione metabolic process; GO:0006749: glutathione meta…
ENSMUSG00000028217	Cdh17	2	0	0	2	2	1	483	4	351	3	0.0133	0	0	0.0134	0.0142	0.0083	3.7232	0.0308	3.1757	0.0233	7.33194	1.59877e-05	0.00100954	up	4	11758147	11817895	+	protein_coding	cadherin 17 [Source:MGI Symbol%3BAcc:MGI:1095414]	K06811: CDH17; cadherin 17, LI cadherin	mmu05226: Gastric cancer - Mus musculus (house mouse)	GO:0002314: germinal center B cell differentiation; GO:0002315: marginal zone B cell differentiation; GO:0005178: integrin binding; GO:0005427: proton-dependent oligopeptide secondary active transmembrane transporter activity; GO:0005509: calcium ion binding; GO:0005515: protein binding; GO:0005654: nucleoplasm; GO:0005886: plasma membrane; GO:0005887: integral component of plasma membrane; GO:00…
ENSMUSG00000091705	H2-Q2	35	26	40	26	23	34	267	49	241	61	0.4762	0.3498	0.6213	0.3567	0.3344	0.5785	4.2221	0.775	4.4729	0.9717	2.28872	1.6323e-05	0.00101671	up	17	35561218	35565738	+	protein_coding	histocompatibility 2%2C Q region locus 2 [Source:MGI Symbol%3BAcc:MGI:95931]	K06751: MHC1; MHC class I antigen	mmu04144: Endocytosis - Mus musculus (house mouse); mmu04145: Phagosome - Mus musculus (house mouse); mmu04218: Cellular senescence - Mus musculus (house mouse); mmu04514: Cell adhesion molecules - Mus musculus (house mouse); mmu04612: Antigen processing and presentation - Mus musculus (house mouse); mmu04940: Type I diabetes mellitus - Mus musculus (house mouse); mmu05163: Human cytomegalovirus …	GO:0000139: Golgi membrane; GO:0001916: positive regulation of T cell mediated cytotoxicity; GO:0002476: antigen processing and presentation of endogenous peptide antigen via MHC class Ib; GO:0002486: antigen processing and presentation of endogenous peptide antigen via MHC class I via ER pathway, TAP-independent; GO:0005102: signaling receptor binding; GO:0005102: signaling receptor binding; GO:…
ENSMUSG00000006587	Snai3	87	151	62	109	48	21	12	17	15	53	1.5859	2.7215	1.2901	2.0031	0.9348	0.4787	0.2542	0.3602	0.373	1.1311	-1.77281	1.85401e-05	0.00113366	down	8	123180947	123187472	-	protein_coding	snail family zinc finger 3 [Source:MGI Symbol%3BAcc:MGI:1353563]	K09217: SNAI3; snail 3		GO:0000122: negative regulation of transcription by RNA polymerase II; GO:0000977: RNA polymerase II transcription regulatory region sequence-specific DNA binding; GO:0000978: RNA polymerase II cis-regulatory region sequence-specific DNA binding; GO:0000978: RNA polymerase II cis-regulatory region sequence-specific DNA binding; GO:0000981: DNA-binding transcription factor activity, RNA polymerase…	zf-C2H2
ENSMUSG00000033952	Aspm	20	14	17	11	18	29	65	70	25	26	0.0512	0.0354	0.0497	0.0284	0.0492	0.0929	0.1934	0.2083	0.0873	0.0779	1.56611	1.87363e-05	0.00114148	up	1	139382510	139421829	+	protein_coding	abnormal spindle microtubule assembly [Source:MGI Symbol%3BAcc:MGI:1334448]	K16743: ASPM, ASP; abnormal spindle-like microcephaly-associated protein		GO:0000922: spindle pole; GO:0001764: neuron migration; GO:0001764: neuron migration; GO:0002052: positive regulation of neuroblast proliferation; GO:0002052: positive regulation of neuroblast proliferation; GO:0005516: calmodulin binding; GO:0005634: nucleus; GO:0005737: cytoplasm; GO:0005813: centrosome; GO:0005856: cytoskeleton; GO:0005874: microtubule; GO:0007049: cell cycle; GO:0007051: spin…
ENSMUSG00000029822	Osbpl3	97	86	59	80	82	91	228	163	148	98	0.3191	0.2797	0.2216	0.2653	0.2882	0.3744	0.8717	0.6233	0.6641	0.3774	1.01364	1.9199e-05	0.00116541	up	6	50270310	50433181	-	protein_coding	oxysterol binding protein-like 3 [Source:MGI Symbol%3BAcc:MGI:1918970]	K20463: OSBPL3_6_7, ORP3_6_7; oxysterol-binding protein-related protein 3/6/7		GO:0005634: nucleus; GO:0005737: cytoplasm; GO:0005783: endoplasmic reticulum; GO:0005829: cytosol; GO:0005829: cytosol; GO:0005886: plasma membrane; GO:0005886: plasma membrane; GO:0006869: lipid transport; GO:0008289: lipid binding; GO:0015248: sterol transporter activity; GO:0015485: cholesterol binding; GO:0015485: cholesterol binding; GO:0016020: membrane; GO:0031965: nuclear membrane; GO:00…
ENSMUSG00000034918	Cdhr2	3	5	6	3	4	6	538	3	529	2	0.0216	0.0355	0.0492	0.0217	0.0307	0.0539	4.4937	0.0251	5.1861	0.0168	5.84903	1.94591e-05	0.00117693	up	13	54849274	54884475	+	protein_coding	cadherin-related family member 2 [Source:MGI Symbol%3BAcc:MGI:2687323]	K16502: CDHR2, PCDH24, PCLKC; cadherin-related family member 2		GO:0005509: calcium ion binding; GO:0005886: plasma membrane; GO:0005887: integral component of plasma membrane; GO:0005903: brush border; GO:0007155: cell adhesion; GO:0007156: homophilic cell adhesion via plasma membrane adhesion molecules; GO:0016020: membrane; GO:0016021: integral component of membrane; GO:0016324: apical plasma membrane; GO:0030054: cell junction; GO:0030154: cell differenti…
ENSMUSG00000003352	Cacnb3	33	43	22	39	20	40	74	60	48	60	0.2442	0.3146	0.1858	0.291	0.1581	0.3702	0.6364	0.5162	0.4845	0.5199	1.01264	2.0863e-05	0.0012236	up	15	98528721	98542410	+	protein_coding	calcium channel%2C voltage-dependent%2C beta 3 subunit [Source:MGI Symbol%3BAcc:MGI:103307]	K04864: CACNB3; voltage-dependent calcium channel beta-3	mmu04010: MAPK signaling pathway - Mus musculus (house mouse); mmu04260: Cardiac muscle contraction - Mus musculus (house mouse); mmu04261: Adrenergic signaling in cardiomyocytes - Mus musculus (house mouse); mmu04921: Oxytocin signaling pathway - Mus musculus (house mouse); mmu05410: Hypertrophic cardiomyopathy - Mus musculus (house mouse); mmu05412: Arrhythmogenic right ventricular cardiomyopat…	GO:0005244: voltage-gated ion channel activity; GO:0005245: voltage-gated calcium channel activity; GO:0005246: calcium channel regulator activity; GO:0005262: calcium channel activity; GO:0005515: protein binding; GO:0005737: cytoplasm; GO:0005886: plasma membrane; GO:0005891: voltage-gated calcium channel complex; GO:0005891: voltage-gated calcium channel complex; GO:0005891: voltage-gated calc…
ENSMUSG00000016763	Scube1	13	12	17	14	14	15	61	44	71	26	0.0393	0.0358	0.0586	0.0426	0.0452	0.0566	0.214	0.1544	0.2924	0.0919	1.79416	2.08392e-05	0.0012236	up	15	83489200	83609222	-	protein_coding	signal peptide%2C CUB domain%2C EGF-like 1 [Source:MGI Symbol%3BAcc:MGI:1890616]	K24468: SCUBE1_3; signal peptide, CUB and EGF-like domain-containing protein 1/3		GO:0005509: calcium ion binding; GO:0005576: extracellular region; GO:0005615: extracellular space; GO:0005886: plasma membrane; GO:0007165: signal transduction; GO:0009897: external side of plasma membrane; GO:0009986: cell surface; GO:0009986: cell surface; GO:0016020: membrane; GO:0042802: identical protein binding; GO:0045880: positive regulation of smoothened signaling pathway
ENSMUSG00000022512	Cldn1	971	1303	683	832	1000	2613	1556	2384	975	1310	5.9526	7.8976	4.7793	5.1419	6.5497	20.0308	11.0852	16.9883	8.1527	9.4018	1.04673	2.08808e-05	0.0012236	up	16	26175392	26190591	-	protein_coding	claudin 1 [Source:MGI Symbol%3BAcc:MGI:1276109]	K06087: CLDN; claudin	mmu04514: Cell adhesion molecules - Mus musculus (house mouse); mmu04530: Tight junction - Mus musculus (house mouse); mmu04670: Leukocyte transendothelial migration - Mus musculus (house mouse); mmu05160: Hepatitis C - Mus musculus (house mouse)	GO:0001618: virus receptor activity; GO:0005198: structural molecule activity; GO:0005515: protein binding; GO:0005737: cytoplasm; GO:0005886: plasma membrane; GO:0005886: plasma membrane; GO:0005886: plasma membrane; GO:0005886: plasma membrane; GO:0005887: integral component of plasma membrane; GO:0005887: integral component of plasma membrane; GO:0005911: cell-cell junction; GO:0005923: bicell…
ENSMUSG00000023015	Racgap1	46	35	39	32	54	43	180	195	73	76	0.1928	0.1451	0.1866	0.1352	0.2419	0.2254	0.8769	0.9503	0.4174	0.373	1.59007	2.0534e-05	0.0012236	up	15	99518377	99549537	-	protein_coding	Rac GTPase-activating protein 1 [Source:MGI Symbol%3BAcc:MGI:1349423]	K16733: RACGAP1, Tum; Rac GTPase-activating protein 1		GO:0000281: mitotic cytokinesis; GO:0000281: mitotic cytokinesis; GO:0000915: actomyosin contractile ring assembly; GO:0005096: GTPase activator activity; GO:0005096: GTPase activator activity; GO:0005547: phosphatidylinositol-3,4,5-trisphosphate binding; GO:0005634: nucleus; GO:0005634: nucleus; GO:0005654: nucleoplasm; GO:0005737: cytoplasm; GO:0005819: spindle; GO:0005856: cytoskeleton; GO:000…
ENSMUSG00000053560	Ier2	2460	3194	3679	3426	1867	636	1872	1632	976	976	47.9039	61.4946	81.775	67.2566	38.843	15.4869	42.3633	36.9414	25.9236	22.2506	-1.12721	2.3129e-05	0.00131324	down	8	85387960	85389483	-	protein_coding	immediate early response 2 [Source:MGI Symbol%3BAcc:MGI:104815]			GO:0005634: nucleus; GO:0005654: nucleoplasm; GO:0005737: cytoplasm; GO:0005737: cytoplasm; GO:0030182: neuron differentiation; GO:0045944: positive regulation of transcription by RNA polymerase II; GO:0048870: cell motility; GO:0071774: response to fibroblast growth factor
ENSMUSG00000004038	Gstm3	2683	2058	2398	2072	2455	2540	5090	3242	8251	4121	60.7349	46.0606	61.9616	47.2846	59.3748	71.8992	133.901	85.3077	254.762	109.214	1.17575	2.34243e-05	0.0013255	up	3	107871012	107876599	-	protein_coding	glutathione S-transferase%2C mu 3 [Source:MGI Symbol%3BAcc:MGI:106026]	K00799: GST, gst; glutathione S-transferase [EC:2.5.1.18]	mmu00480: Glutathione metabolism - Mus musculus (house mouse); mmu00980: Metabolism of xenobiotics by cytochrome P450 - Mus musculus (house mouse); mmu00982: Drug metabolism - cytochrome P450 - Mus musculus (house mouse); mmu00983: Drug metabolism - other enzymes - Mus musculus (house mouse); mmu01100: Metabolic pathways - Mus musculus (house mouse); mmu01524: Platinum drug resistance - Mus muscu…	GO:0004364: glutathione transferase activity; GO:0004364: glutathione transferase activity; GO:0005737: cytoplasm; GO:0005829: cytosol; GO:0006749: glutathione metabolic process; GO:0009617: response to bacterium; GO:0016740: transferase activity; GO:0019899: enzyme binding; GO:0042803: protein homodimerization activity; GO:0043295: glutathione binding; GO:0045171: intercellular bridge; GO:007140…
ENSMUSG00000029378	Areg	0	1	0	0	0	0	36	13	13	4	0	0.0241	0	0	0	0	1.0219	0.3691	0.4331	0.1144	5.72311	2.54372e-05	0.00140604	up	5	91287458	91296291	+	protein_coding	amphiregulin [Source:MGI Symbol%3BAcc:MGI:88068]	K09782: AREG; amphiregulin	mmu04010: MAPK signaling pathway - Mus musculus (house mouse); mmu04012: ErbB signaling pathway - Mus musculus (house mouse); mmu04151: PI3K-Akt signaling pathway - Mus musculus (house mouse); mmu04390: Hippo signaling pathway - Mus musculus (house mouse); mmu05210: Colorectal cancer - Mus musculus (house mouse)	GO:0005125: cytokine activity; GO:0005154: epidermal growth factor receptor binding; GO:0005154: epidermal growth factor receptor binding; GO:0005615: extracellular space; GO:0005615: extracellular space; GO:0005615: extracellular space; GO:0005615: extracellular space; GO:0005622: intracellular anatomical structure; GO:0005634: nucleus; GO:0005737: cytoplasm; GO:0007173: epidermal growth factor …
ENSMUSG00000037628	Cdkn3	2	8	8	7	14	15	91	66	30	12	0.025	0.099	0.1143	0.0883	0.1872	0.2348	1.3237	0.9603	0.5122	0.1758	2.55891	2.6418e-05	0.00142757	up	14	46997998	47009126	+	protein_coding	cyclin-dependent kinase inhibitor 3 [Source:MGI Symbol%3BAcc:MGI:1919641]	K14167: CDKN3, KAP; cyclin-dependent kinase inhibitor 3 [EC:3.1.3.16 3.1.3.48]		GO:0004721: phosphoprotein phosphatase activity; GO:0004722: protein serine/threonine phosphatase activity; GO:0004725: protein tyrosine phosphatase activity; GO:0004725: protein tyrosine phosphatase activity; GO:0005515: protein binding; GO:0005737: cytoplasm; GO:0005829: cytosol; GO:0006470: protein dephosphorylation; GO:0006974: cellular response to DNA damage stimulus; GO:0007049: cell cycle;…
ENSMUSG00000046295	Ankle1	10	2	4	5	8	16	35	18	14	15	0.116	0.0229	0.053	0.0585	0.0992	0.2321	0.4719	0.2427	0.2215	0.2037	1.91515	2.7612e-05	0.00146792	up	8	71858654	71862548	+	protein_coding	ankyrin repeat and LEM domain containing 1 [Source:MGI Symbol%3BAcc:MGI:1918775]	K21411: ANKLE1, LEM3; ankyrin repeat and LEM domain-containing protein 1		GO:0000712: resolution of meiotic recombination intermediates; GO:0000724: double-strand break repair via homologous recombination; GO:0004518: nuclease activity; GO:0004519: endonuclease activity; GO:0004520: endodeoxyribonuclease activity; GO:0005634: nucleus; GO:0005654: nucleoplasm; GO:0005654: nucleoplasm; GO:0005737: cytoplasm; GO:0005737: cytoplasm; GO:0005829: cytosol; GO:0006611: protein…
ENSMUSG00000055116	Arntl	52	39	23	38	35	66	49	111	84	53	0.2051	0.1521	0.1036	0.1511	0.1475	0.3256	0.2246	0.509	0.452	0.2448	1.14022	2.86301e-05	0.0014997	up	7	112806672	112913333	+	protein_coding	aryl hydrocarbon receptor nuclear translocator-like [Source:MGI Symbol%3BAcc:MGI:1096381]	K02296: ARNTL, BMAL1, CYC; aryl hydrocarbon receptor nuclear translocator-like protein 1	mmu04710: Circadian rhythm - Mus musculus (house mouse); mmu04728: Dopaminergic synapse - Mus musculus (house mouse)	GO:0000976: transcription cis-regulatory region binding; GO:0000978: RNA polymerase II cis-regulatory region sequence-specific DNA binding; GO:0000978: RNA polymerase II cis-regulatory region sequence-specific DNA binding; GO:0000981: DNA-binding transcription factor activity, RNA polymerase II-specific; GO:0000981: DNA-binding transcription factor activity, RNA polymerase II-specific; GO:0001228…	bHLH
ENSMUSG00000023505	Cdca3	63	49	54	49	85	76	262	257	102	82	0.6524	0.5017	0.6383	0.5115	0.9404	0.9841	3.1528	3.0934	1.4406	0.9941	1.50429	3.37005e-05	0.00166932	up	6	124806510	124810664	+	protein_coding	cell division cycle associated 3 [Source:MGI Symbol%3BAcc:MGI:1315198]			GO:0003674: molecular_function; GO:0005737: cytoplasm; GO:0005912: adherens junction; GO:0007049: cell cycle; GO:0051301: cell division
ENSMUSG00000042638	Gucy2c	33	28	27	30	33	137	118	35	99	33	0.2474	0.2075	0.231	0.2267	0.2643	1.2842	1.0279	0.305	1.0122	0.2896	1.66044	3.3657e-05	0.00166932	up	6	136674282	136758763	-	protein_coding	guanylate cyclase 2c [Source:MGI Symbol%3BAcc:MGI:106903]	K12320: GUCY2C; heat-stable enterotoxin receptor [EC:4.6.1.2]	mmu00230: Purine metabolism - Mus musculus (house mouse); mmu01100: Metabolic pathways - Mus musculus (house mouse)	GO:0000166: nucleotide binding; GO:0001653: peptide receptor activity; GO:0004383: guanylate cyclase activity; GO:0004383: guanylate cyclase activity; GO:0004383: guanylate cyclase activity; GO:0004672: protein kinase activity; GO:0005524: ATP binding; GO:0005525: GTP binding; GO:0005783: endoplasmic reticulum; GO:0005886: plasma membrane; GO:0006182: cGMP biosynthetic process; GO:0006468: protei…
ENSMUSG00000040204	Pclaf	30	12	12	18	11	30	59	26	41	35	0.185	0.0732	0.0845	0.1119	0.0725	0.2313	0.4228	0.1864	0.3448	0.2527	1.38506	3.51607e-05	0.00171244	up	9	65797519	65810548	+	protein_coding	PCNA clamp associated factor [Source:MGI Symbol%3BAcc:MGI:1915276]			GO:0003682: chromatin binding; GO:0003682: chromatin binding; GO:0005634: nucleus; GO:0005634: nucleus; GO:0005737: cytoplasm; GO:0005813: centrosome; GO:0006260: DNA replication; GO:0006281: DNA repair; GO:0006974: cellular response to DNA damage stimulus; GO:0007098: centrosome cycle; GO:0009411: response to UV; GO:0019985: translesion synthesis; GO:0019985: translesion synthesis; GO:0048471: p…
ENSMUSG00000099413	Gm17767	7	3	6	4	4	19	22	27	8	10	0.0522	0.0221	0.0511	0.0301	0.0319	0.1772	0.1907	0.2341	0.0814	0.0873	1.99157	3.51864e-05	0.00171244	up	1	51546245	51635877	-	lncRNA	predicted gene%2C 17767 [Source:MGI Symbol%3BAcc:MGI:5009931]
ENSMUSG00000034634	Ly6d	97	74	98	104	87	103	458	150	252	145	3.8692	2.9184	4.462	4.1821	3.7077	5.1376	21.2306	6.955	13.7107	6.7713	1.41848	3.54477e-05	0.00172014	up	15	74633905	74635469	-	protein_coding	lymphocyte antigen 6 complex%2C locus D [Source:MGI Symbol%3BAcc:MGI:96881]	K06846: LY6D_E_F_G6_H; lymphocyte antigen 6 complex locus protein D/E/F/G6/H		GO:0005886: plasma membrane; GO:0009986: cell surface; GO:0009986: cell surface; GO:0016020: membrane; GO:0030098: lymphocyte differentiation; GO:0030098: lymphocyte differentiation; GO:0031225: anchored component of membrane; GO:0035634: response to stilbenoid
ENSMUSG00000026683	Nuf2	16	10	9	13	13	17	60	74	26	19	0.0749	0.0463	0.0481	0.0613	0.065	0.0995	0.3263	0.4026	0.166	0.1041	1.83059	3.5734e-05	0.00172901	up	1	169325503	169359033	-	protein_coding	NUF2%2C NDC80 kinetochore complex component [Source:MGI Symbol%3BAcc:MGI:1914227]	K11548: NUF2, CDCA1; kinetochore protein Nuf2		GO:0000775: chromosome, centromeric region; GO:0000776: kinetochore; GO:0005634: nucleus; GO:0005654: nucleoplasm; GO:0005694: chromosome; GO:0005829: cytosol; GO:0007049: cell cycle; GO:0007052: mitotic spindle organization; GO:0007059: chromosome segregation; GO:0007094: mitotic spindle assembly checkpoint signaling; GO:0008608: attachment of spindle microtubules to kinetochore; GO:0031262: Ndc…
ENSMUSG00000040808	S100g	3	7	6	4	5	7	327	7	293	5	0.1855	0.4279	0.4234	0.2493	0.3303	0.5412	23.495	0.5031	24.7091	0.3619	4.84279	3.64727e-05	0.00174452	up	X	161744988	161747595	-	protein_coding	S100 calcium binding protein G [Source:MGI Symbol%3BAcc:MGI:104528]	K14734: S100G; protein S100-G	mmu04978: Mineral absorption - Mus musculus (house mouse)	GO:0005499: vitamin D binding; GO:0005509: calcium ion binding; GO:0005615: extracellular space; GO:0005737: cytoplasm; GO:0016323: basolateral plasma membrane; GO:0016324: apical plasma membrane; GO:0046872: metal ion binding; GO:0046914: transition metal ion binding; GO:0048306: calcium-dependent protein binding
ENSMUSG00000024401	Tnf	11	8	2	4	4	18	14	23	11	27	0.1992	0.1432	0.0413	0.073	0.0774	0.4076	0.2946	0.4841	0.2717	0.5723	1.86032	3.70382e-05	0.00176651	up	17	35418357	35420983	-	protein_coding	tumor necrosis factor [Source:MGI Symbol%3BAcc:MGI:104798]	K03156: TNF, TNFA; tumor necrosis factor superfamily, member 2	mmu01523: Antifolate resistance - Mus musculus (house mouse); mmu04010: MAPK signaling pathway - Mus musculus (house mouse); mmu04060: Cytokine-cytokine receptor interaction - Mus musculus (house mouse); mmu04061: Viral protein interaction with cytokine and cytokine receptor - Mus musculus (house mouse); mmu04064: NF-kappa B signaling pathway - Mus musculus (house mouse); mmu04071: Sphingolipid s…	GO:0000122: negative regulation of transcription by RNA polymerase II; GO:0000122: negative regulation of transcription by RNA polymerase II; GO:0000165: MAPK cascade; GO:0000976: transcription cis-regulatory region binding; GO:0001774: microglial cell activation; GO:0001774: microglial cell activation; GO:0001819: positive regulation of cytokine production; GO:0001891: phagocytic cup; GO:0001932…
ENSMUSG00000023033	Scn8a	14	18	17	17	22	32	27	43	27	57	0.0264	0.0335	0.0365	0.0323	0.0442	0.0753	0.0591	0.0941	0.0693	0.1256	1.23226	3.757e-05	0.00178169	up	15	100767739	100943819	+	protein_coding	sodium channel%2C voltage-gated%2C type VIII%2C alpha [Source:MGI Symbol%3BAcc:MGI:103169]	K04840: SCN8A, NAV1.6; voltage-gated sodium channel type VIII alpha		GO:0000166: nucleotide binding; GO:0001518: voltage-gated sodium channel complex; GO:0001518: voltage-gated sodium channel complex; GO:0001518: voltage-gated sodium channel complex; GO:0005216: ion channel activity; GO:0005244: voltage-gated ion channel activity; GO:0005248: voltage-gated sodium channel activity; GO:0005248: voltage-gated sodium channel activity; GO:0005248: voltage-gated sodium …
ENSMUSG00000092008	Cyp2c69	19960	25818	21407	27692	28316	9804	3111	13246	3357	8735	346.811	443.529	424.565	485.064	525.651	213.014	62.8176	267.531	79.5599	177.685	-1.54234	3.74825e-05	0.00178169	down	19	39831258	39875243	-	protein_coding	cytochrome P450%2C family 2%2C subfamily c%2C polypeptide 69 [Source:MGI Symbol%3BAcc:MGI:3721049]			GO:0004497: monooxygenase activity; GO:0005737: cytoplasm; GO:0005886: plasma membrane; GO:0006082: organic acid metabolic process; GO:0006805: xenobiotic metabolic process; GO:0008392: arachidonic acid epoxygenase activity; GO:0008392: arachidonic acid epoxygenase activity; GO:0008395: steroid hydroxylase activity; GO:0008395: steroid hydroxylase activity; GO:0016491: oxidoreductase activity; GO…
ENSMUSG00000049303	Syt12	33	33	16	21	23	43	67	55	36	34	0.1768	0.1748	0.0979	0.1134	0.1317	0.2881	0.4172	0.3425	0.2631	0.2133	1.06592	3.86655e-05	0.00182329	up	19	4495936	4527475	-	protein_coding	synaptotagmin XII [Source:MGI Symbol%3BAcc:MGI:2159601]	K19912: SYT12; synaptotagmin-12		GO:0000149: SNARE binding; GO:0001786: phosphatidylserine binding; GO:0005509: calcium ion binding; GO:0005544: calcium-dependent phospholipid binding; GO:0005886: plasma membrane; GO:0008021: synaptic vesicle; GO:0008021: synaptic vesicle; GO:0014059: regulation of dopamine secretion; GO:0016020: membrane; GO:0016021: integral component of membrane; GO:0016192: vesicle-mediated transport; GO:001…
ENSMUSG00000045934	Mtmr11	63	82	62	95	53	67	178	195	109	126	0.4946	0.6365	0.5556	0.7519	0.4446	0.6578	1.624	1.7796	1.1673	1.1581	1.07928	3.96688e-05	0.00184969	up	3	96069321	96079034	+	protein_coding	myotubularin related protein 11 [Source:MGI Symbol%3BAcc:MGI:2652817]	K18085: MTMR10_11_12; myotubularin-related protein 10/11/12		GO:0004438: phosphatidylinositol-3-phosphatase activity; GO:0005737: cytoplasm; GO:0005737: cytoplasm; GO:0016020: membrane; GO:0046856: phosphatidylinositol dephosphorylation
ENSMUSG00000026622	Nek2	47	68	33	47	62	62	250	222	82	75	0.3089	0.4418	0.2475	0.3114	0.4353	0.5095	1.9092	1.6958	0.735	0.577	1.56343	4.21029e-05	0.0019415	up	1	191553556	191565162	+	protein_coding	NIMA (never in mitosis gene a)-related expressed kinase 2 [Source:MGI Symbol%3BAcc:MGI:109359]	K20872: NEK2; serine/threonine-protein kinase Nek2 [EC:2.7.11.1]		GO:0000070: mitotic sister chromatid segregation; GO:0000166: nucleotide binding; GO:0000775: chromosome, centromeric region; GO:0000776: kinetochore; GO:0000794: condensed nuclear chromosome; GO:0000922: spindle pole; GO:0001824: blastocyst development; GO:0004672: protein kinase activity; GO:0004672: protein kinase activity; GO:0004674: protein serine/threonine kinase activity; GO:0005515: prot…
ENSMUSG00000020897	Aurkb	13	23	16	17	26	28	67	73	33	31	0.131	0.2291	0.184	0.1726	0.2798	0.3527	0.7844	0.8548	0.4534	0.3656	1.4249	4.3783e-05	0.00199691	up	11	68936473	68942490	+	protein_coding	aurora kinase B [Source:MGI Symbol%3BAcc:MGI:107168]	K11479: AURKB; aurora kinase B [EC:2.7.11.1]		GO:0000122: negative regulation of transcription by RNA polymerase II; GO:0000166: nucleotide binding; GO:0000278: mitotic cell cycle; GO:0000281: mitotic cytokinesis; GO:0000775: chromosome, centromeric region; GO:0000776: kinetochore; GO:0000779: condensed chromosome, centromeric region; GO:0000779: condensed chromosome, centromeric region; GO:0001934: positive regulation of protein phosphoryla…
ENSMUSG00000018126	Baiap2l2	1	1	1	3	2	6	68	3	40	2	0.0109	0.0108	0.0124	0.0329	0.0232	0.0816	0.8597	0.0379	0.5935	0.0255	4.05729	4.53335e-05	0.00205082	up	15	79142395	79169737	-	protein_coding	BAI1-associated protein 2-like 2 [Source:MGI Symbol%3BAcc:MGI:2652819]	K23645: BAIAP2L2; BAI1-associated protein 2-like protein 2		GO:0005543: phospholipid binding; GO:0005654: nucleoplasm; GO:0005829: cytosol; GO:0005886: plasma membrane; GO:0007009: plasma membrane organization; GO:0008289: lipid binding; GO:0012506: vesicle membrane; GO:0016020: membrane; GO:0030054: cell junction; GO:0030838: positive regulation of actin filament polymerization; GO:0031410: cytoplasmic vesicle; GO:0042802: identical protein binding; GO:0…
ENSMUSG00000022034	Esco2	8	8	8	13	13	20	52	66	17	16	0.0357	0.0353	0.0408	0.0585	0.062	0.1116	0.2698	0.3425	0.1035	0.0836	1.90433	4.7369e-05	0.00212562	up	14	66056487	66071443	-	protein_coding	establishment of sister chromatid cohesion N-acetyltransferase 2 [Source:MGI Symbol%3BAcc:MGI:1919238]	K11268: ESCO, ECO1; N-acetyltransferase [EC:2.3.1.-]		GO:0000785: chromatin; GO:0000785: chromatin; GO:0001741: XY body; GO:0002244: hematopoietic progenitor cell differentiation; GO:0004468: lysine N-acetyltransferase activity, acting on acetyl phosphate as donor; GO:0005634: nucleus; GO:0005634: nucleus; GO:0005654: nucleoplasm; GO:0005694: chromosome; GO:0005721: pericentric heterochromatin; GO:0005794: Golgi apparatus; GO:0006275: regulation of …
ENSMUSG00000012443	Kif11	47	30	34	51	49	39	122	124	83	70	0.1869	0.118	0.1544	0.2045	0.2082	0.194	0.5639	0.5733	0.4503	0.326	1.20588	5.12734e-05	0.00226641	up	19	37364851	37410307	+	protein_coding	kinesin family member 11 [Source:MGI Symbol%3BAcc:MGI:1098231]	K10398: KIF11, EG5; kinesin family member 11		GO:0000070: mitotic sister chromatid segregation; GO:0000166: nucleotide binding; GO:0000922: spindle pole; GO:0003777: microtubule motor activity; GO:0005524: ATP binding; GO:0005634: nucleus; GO:0005737: cytoplasm; GO:0005819: spindle; GO:0005829: cytosol; GO:0005856: cytoskeleton; GO:0005874: microtubule; GO:0005876: spindle microtubule; GO:0005876: spindle microtubule; GO:0007018: microtubule…
ENSMUSG00000039981	Zc3h12d	68	133	84	65	105	265	170	184	143	112	0.4932	0.9537	0.6954	0.4752	0.8136	2.4033	1.4328	1.5512	1.4146	0.951	1.09923	5.40449e-05	0.00235554	up	10	7708234	7746160	+	protein_coding	zinc finger CCCH type containing 12D [Source:MGI Symbol%3BAcc:MGI:3045313]	K18668: ZC3H12, MCPIP; ribonuclease ZC3H12 [EC:3.1.-.-]		GO:0000932: P-body; GO:0003729: mRNA binding; GO:0004518: nuclease activity; GO:0004519: endonuclease activity; GO:0004521: endoribonuclease activity; GO:0005634: nucleus; GO:0005634: nucleus; GO:0005654: nucleoplasm; GO:0005737: cytoplasm; GO:0006402: mRNA catabolic process; GO:0006402: mRNA catabolic process; GO:0016787: hydrolase activity; GO:0030308: negative regulation of cell growth; GO:003…
ENSMUSG00000034317	Trim59	20	15	15	20	10	30	36	39	23	25	0.1771	0.1313	0.1516	0.1785	0.0946	0.3321	0.3704	0.4014	0.2778	0.2591	1.09986	5.67049e-05	0.00243963	up	3	68942621	68952088	-	protein_coding	tripartite motif-containing 59 [Source:MGI Symbol%3BAcc:MGI:1914199]	K12028: TRIM59; tripartite motif-containing protein 59		GO:0005515: protein binding; GO:0005783: endoplasmic reticulum; GO:0008270: zinc ion binding; GO:0016020: membrane; GO:0016021: integral component of membrane; GO:0043124: negative regulation of I-kappaB kinase/NF-kappaB signaling; GO:0043124: negative regulation of I-kappaB kinase/NF-kappaB signaling; GO:0043124: negative regulation of I-kappaB kinase/NF-kappaB signaling; GO:0045087: innate immu…
ENSMUSG00000079553	Kifc1	19	14	13	15	17	19	75	67	31	23	0.1652	0.1203	0.129	0.1314	0.1579	0.2065	0.7576	0.677	0.3676	0.2341	1.6074	5.86773e-05	0.00249237	up	17	34094633	34109635	-	protein_coding	kinesin family member C1 [Source:MGI Symbol%3BAcc:MGI:109596]	K10405: KIFC1; kinesin family member C1		GO:0003777: microtubule motor activity; GO:0003777: microtubule motor activity; GO:0005515: protein binding; GO:0005634: nucleus; GO:0005634: nucleus; GO:0005815: microtubule organizing center; GO:0005871: kinesin complex; GO:0005871: kinesin complex; GO:0005874: microtubule; GO:0007018: microtubule-based movement; GO:0008017: microtubule binding; GO:0008569: minus-end-directed microtubule motor …
ENSMUSG00000039364	Sectm1b	3	5	2	2	2	5	96	4	93	1	0.032	0.0528	0.0244	0.0215	0.0228	0.0667	1.191	0.0496	1.3542	0.0125	4.0301	5.99939e-05	0.00253539	up	11	120944284	120954395	-	protein_coding	secreted and transmembrane 1B [Source:MGI Symbol%3BAcc:MGI:1929083]			GO:0005125: cytokine activity; GO:0005576: extracellular region; GO:0005886: plasma membrane; GO:0005887: integral component of plasma membrane; GO:0006955: immune response; GO:0016020: membrane; GO:0016021: integral component of membrane; GO:0016021: integral component of membrane
ENSMUSG00000002055	Spag5	13	18	15	12	27	21	74	69	36	31	0.0686	0.0939	0.0903	0.0638	0.1522	0.1386	0.4538	0.4232	0.2591	0.1915	1.57304	6.25798e-05	0.00261161	up	11	78192355	78213283	+	protein_coding	sperm associated antigen 5 [Source:MGI Symbol%3BAcc:MGI:1927470]	K21764: SPAG5; sperm-associated antigen 5		GO:0000070: mitotic sister chromatid segregation; GO:0000775: chromosome, centromeric region; GO:0000776: kinetochore; GO:0005694: chromosome; GO:0005737: cytoplasm; GO:0005819: spindle; GO:0005829: cytosol; GO:0005856: cytoskeleton; GO:0005874: microtubule; GO:0007049: cell cycle; GO:0007051: spindle organization; GO:0007059: chromosome segregation; GO:0008017: microtubule binding; GO:0016604: n…
ENSMUSG00000025467	Prap1	0	0	2	0	0	2	349	1	368	1	0	0	0.1093	0	0	0.1197	19.4135	0.0556	24.0263	0.056	8.65376	6.81877e-05	0.00281051	up	7	139673308	139677113	+	protein_coding	proline-rich acidic protein 1 [Source:MGI Symbol%3BAcc:MGI:893573]	K21250: PRAP1; proline-rich acidic protein 1	mmu04140: Autophagy - animal - Mus musculus (house mouse)	GO:0005515: protein binding; GO:0005576: extracellular region; GO:0005783: endoplasmic reticulum; GO:0006974: cellular response to DNA damage stimulus; GO:0006977: DNA damage response, signal transduction by p53 class mediator resulting in cell cycle arrest; GO:0008289: lipid binding; GO:0017129: triglyceride binding; GO:0043066: negative regulation of apoptotic process; GO:0043066: negative regu…
ENSMUSG00000111709	Gm3776	18	2	5	9	8	34	42	7	144	23	0.6112	0.0671	0.1938	0.3081	0.2902	1.4436	1.6573	0.2763	6.6693	0.9143	2.82882	7.69268e-05	0.00311684	up	9	78164411	78176448	+	protein_coding	predicted gene 3776 [Source:MGI Symbol%3BAcc:MGI:3826440]	K00799: GST, gst; glutathione S-transferase [EC:2.5.1.18]	mmu00480: Glutathione metabolism - Mus musculus (house mouse); mmu00980: Metabolism of xenobiotics by cytochrome P450 - Mus musculus (house mouse); mmu00982: Drug metabolism - cytochrome P450 - Mus musculus (house mouse); mmu00983: Drug metabolism - other enzymes - Mus musculus (house mouse); mmu01100: Metabolic pathways - Mus musculus (house mouse); mmu01524: Platinum drug resistance - Mus muscu…	GO:0003674: molecular_function; GO:0005575: cellular_component; GO:0008150: biological_process
ENSMUSG00000022824	Muc13	6	1	3	6	0	1	804	2	494	3	0.0586	0.0097	0.0335	0.0591	0	0.0122	9.1272	0.0227	6.5822	0.0343	6.55354	7.86255e-05	0.00316435	up	16	33614407	33640304	+	protein_coding	mucin 13%2C epithelial transmembrane [Source:MGI Symbol%3BAcc:MGI:103190]	K17298: MUC13; mucin-13		GO:0005576: extracellular region; GO:0005615: extracellular space; GO:0005829: cytosol; GO:0005886: plasma membrane; GO:0016020: membrane; GO:0016021: integral component of membrane; GO:0016324: apical plasma membrane; GO:0030277: maintenance of gastrointestinal epithelium; GO:0042803: protein homodimerization activity
ENSMUSG00000029414	Kntc1	13	7	14	16	15	18	52	45	26	22	0.0483	0.0257	0.0594	0.06	0.0596	0.0837	0.2247	0.1945	0.1318	0.0957	1.46835	8.01618e-05	0.00318605	up	5	123887779	123959656	+	protein_coding	kinetochore associated 1 [Source:MGI Symbol%3BAcc:MGI:2673709]	K11577: KNTC1, ROD; kinetochore-associated protein 1		GO:0000070: mitotic sister chromatid segregation; GO:0000775: chromosome, centromeric region; GO:0000776: kinetochore; GO:0000922: spindle pole; GO:0005634: nucleus; GO:0005694: chromosome; GO:0005737: cytoplasm; GO:0005828: kinetochore microtubule; GO:0005828: kinetochore microtubule; GO:0005829: cytosol; GO:0005856: cytoskeleton; GO:0005886: plasma membrane; GO:0007049: cell cycle; GO:0007094: …
ENSMUSG00000030492	Slc7a9	1	0	1	0	2	4	74	1	43	1	0.0111	0	0.0127	0	0.0237	0.0555	0.9537	0.0129	0.6504	0.013	5.08333	8.17317e-05	0.00322149	up	7	35148221	35165461	+	protein_coding	solute carrier family 7 (cationic amino acid transporter%2C y+ system)%2C member 9 [Source:MGI Symbol%3BAcc:MGI:1353656]	K13868: SLC7A9_15, BAT1; solute carrier family 7 (L-type amino acid transporter), member 9/15	mmu04974: Protein digestion and absorption - Mus musculus (house mouse)	GO:0003333: amino acid transmembrane transport; GO:0005515: protein binding; GO:0005886: plasma membrane; GO:0006865: amino acid transport; GO:0015171: amino acid transmembrane transporter activity; GO:0015175: neutral amino acid transmembrane transporter activity; GO:0015175: neutral amino acid transmembrane transporter activity; GO:0015179: L-amino acid transmembrane transporter activity; GO:00…
ENSMUSG00000112109	Gm30906	22	32	12	19	23	34	42	34	35	51	1.2204	1.755	0.7598	1.0625	1.3631	2.3584	2.7075	2.1923	2.6482	3.312	1.02884	8.19627e-05	0.00322149	up	10	8051895	8069104	+	lncRNA	predicted gene%2C 30906 [Source:MGI Symbol%3BAcc:MGI:5590065]
ENSMUSG00000031779	Ccl22	29	16	17	23	25	55	26	49	33	47	0.3702	0.2019	0.2477	0.296	0.3409	0.8779	0.3857	0.727	0.5745	0.7023	1.10314	8.66082e-05	0.00333892	up	8	95472218	95478327	+	protein_coding	chemokine (C-C motif) ligand 22 [Source:MGI Symbol%3BAcc:MGI:1306779]	K21095: CCL22; C-C motif chemokine 22	mmu04060: Cytokine-cytokine receptor interaction - Mus musculus (house mouse); mmu04061: Viral protein interaction with cytokine and cytokine receptor - Mus musculus (house mouse); mmu04062: Chemokine signaling pathway - Mus musculus (house mouse); mmu04625: C-type lectin receptor signaling pathway - Mus musculus (house mouse)	GO:0002548: monocyte chemotaxis; GO:0005125: cytokine activity; GO:0005576: extracellular region; GO:0005615: extracellular space; GO:0005615: extracellular space; GO:0006935: chemotaxis; GO:0006954: inflammatory response; GO:0006955: immune response; GO:0007186: G protein-coupled receptor signaling pathway; GO:0008009: chemokine activity; GO:0030593: neutrophil chemotaxis; GO:0031640: killing of…
ENSMUSG00000032783	Troap	8	5	6	5	5	6	36	23	19	14	0.0674	0.0417	0.0577	0.0425	0.045	0.0633	0.3527	0.2254	0.2185	0.1382	1.91056	9.36399e-05	0.00354451	up	15	98972456	98981290	+	protein_coding	trophinin associated protein [Source:MGI Symbol%3BAcc:MGI:1925983]			GO:0003674: molecular_function; GO:0005575: cellular_component; GO:0005737: cytoplasm; GO:0007155: cell adhesion; GO:0008150: biological_process
ENSMUSG00000058523	Mup5	0	51	6	91	29	1	0	0	0	0	0	1.6178	0.2197	2.9433	0.9941	0.0401	0	0	0	0	-6.8352	0.000104348	0.00388116	down	4	61749556	61753470	-	protein_coding	major urinary protein 5 [Source:MGI Symbol%3BAcc:MGI:104974]			GO:0003674: molecular_function; GO:0005549: odorant binding; GO:0005550: pheromone binding; GO:0005576: extracellular region; GO:0005615: extracellular space; GO:0005615: extracellular space; GO:0007610: behavior; GO:0008150: biological_process; GO:0036094: small molecule binding
ENSMUSG00000003779	Kif20a	28	46	35	28	55	51	152	183	84	42	0.1916	0.3111	0.2733	0.1931	0.402	0.4363	1.2084	1.4553	0.7838	0.3364	1.54319	0.000115653	0.00418784	up	18	34757666	34766330	+	protein_coding	kinesin family member 20A [Source:MGI Symbol%3BAcc:MGI:1201682]	K10402: KIF20; kinesin family member 20		GO:0000166: nucleotide binding; GO:0000281: mitotic cytokinesis; GO:0001578: microtubule bundle formation; GO:0003777: microtubule motor activity; GO:0005524: ATP binding; GO:0005634: nucleus; GO:0005654: nucleoplasm; GO:0005737: cytoplasm; GO:0005794: Golgi apparatus; GO:0005819: spindle; GO:0005856: cytoskeleton; GO:0005871: kinesin complex; GO:0005874: microtubule; GO:0007018: microtubule-base…
ENSMUSG00000019942	Cdk1	40	45	36	40	39	33	148	151	97	50	0.2406	0.2676	0.2472	0.2425	0.2506	0.2482	1.0345	1.0557	0.7958	0.3521	1.40889	0.000118087	0.00425749	up	10	69170976	69188768	-	protein_coding	cyclin-dependent kinase 1 [Source:MGI Symbol%3BAcc:MGI:88351]	K02087: CDK1, CDC2; cyclin-dependent kinase 1 [EC:2.7.11.22 2.7.11.23]	mmu04110: Cell cycle - Mus musculus (house mouse); mmu04114: Oocyte meiosis - Mus musculus (house mouse); mmu04115: p53 signaling pathway - Mus musculus (house mouse); mmu04218: Cellular senescence - Mus musculus (house mouse); mmu04540: Gap junction - Mus musculus (house mouse); mmu04914: Progesterone-mediated oocyte maturation - Mus musculus (house mouse); mmu05170: Human immunodeficiency virus…	GO:0000086: G2/M transition of mitotic cell cycle; GO:0000166: nucleotide binding; GO:0000307: cyclin-dependent protein kinase holoenzyme complex; GO:0003682: chromatin binding; GO:0004672: protein kinase activity; GO:0004674: protein serine/threonine kinase activity; GO:0004693: cyclin-dependent protein serine/threonine kinase activity; GO:0004693: cyclin-dependent protein serine/threonine kinas…
ENSMUSG00000034311	Kif4	10	13	12	20	18	15	56	62	37	24	0.0538	0.0692	0.0737	0.1085	0.1035	0.101	0.3503	0.3879	0.2716	0.1512	1.5527	0.000127258	0.00446285	up	X	99669343	99770820	+	protein_coding	kinesin family member 4 [Source:MGI Symbol%3BAcc:MGI:108389]	K10395: KIF4; kinesin family member 4		GO:0000166: nucleotide binding; GO:0003677: DNA binding; GO:0003777: microtubule motor activity; GO:0003777: microtubule motor activity; GO:0005524: ATP binding; GO:0005634: nucleus; GO:0005654: nucleoplasm; GO:0005694: chromosome; GO:0005737: cytoplasm; GO:0005829: cytosol; GO:0005856: cytoskeleton; GO:0005874: microtubule; GO:0005875: microtubule associated complex; GO:0007018: microtubule-base…
ENSMUSG00000053007	Creb5	7	9	5	8	6	18	12	15	23	18	0.0083	0.0106	0.0068	0.0096	0.0076	0.0267	0.0165	0.0207	0.0372	0.025	1.47541	0.000127125	0.00446285	up	6	53264255	53677361	+	protein_coding	cAMP responsive element binding protein 5 [Source:MGI Symbol%3BAcc:MGI:2443973]	K09047: CREB5, CREBPA; cyclic AMP-responsive element-binding protein 5	mmu04022: cGMP-PKG signaling pathway - Mus musculus (house mouse); mmu04024: cAMP signaling pathway - Mus musculus (house mouse); mmu04151: PI3K-Akt signaling pathway - Mus musculus (house mouse); mmu04152: AMPK signaling pathway - Mus musculus (house mouse); mmu04211: Longevity regulating pathway - Mus musculus (house mouse); mmu04261: Adrenergic signaling in cardiomyocytes - Mus musculus (house…	GO:0000978: RNA polymerase II cis-regulatory region sequence-specific DNA binding; GO:0000981: DNA-binding transcription factor activity, RNA polymerase II-specific; GO:0001228: DNA-binding transcription activator activity, RNA polymerase II-specific; GO:0003677: DNA binding; GO:0003700: DNA-binding transcription factor activity; GO:0005634: nucleus; GO:0006355: regulation of DNA-templated transc…	TF_bZIP
ENSMUSG00000112539	Gm40787	26	17	8	14	13	39	28	23	50	30	0.3346	0.2163	0.1175	0.1816	0.1787	0.6276	0.4188	0.3441	0.8777	0.452	1.32617	0.000126892	0.00446285	up	10	121324756	121327935	+	lncRNA	predicted gene%2C 40787 [Source:MGI Symbol%3BAcc:MGI:5623672]
ENSMUSG00000041498	Kif14	8	4	1	2	3	11	25	19	10	7	0.0229	0.0113	0.0033	0.0058	0.0092	0.0394	0.0832	0.0633	0.0391	0.0235	2.17317	0.000128594	0.00450025	up	1	136394081	136459249	+	protein_coding	kinesin family member 14 [Source:MGI Symbol%3BAcc:MGI:1098226]	K17915: KIF14; kinesin family member 14		GO:0000166: nucleotide binding; GO:0001558: regulation of cell growth; GO:0003777: microtubule motor activity; GO:0005524: ATP binding; GO:0005634: nucleus; GO:0005737: cytoplasm; GO:0005829: cytosol; GO:0005856: cytoskeleton; GO:0005871: kinesin complex; GO:0005874: microtubule; GO:0005874: microtubule; GO:0005886: plasma membrane; GO:0007018: microtubule-based movement; GO:0007080: mitotic meta…
ENSMUSG00000021214	Akr1c18	15	13	5	6	22	3	149	36	90	59	0.3688	0.316	0.1403	0.1487	0.5779	0.0922	4.2574	1.0289	3.0183	1.6983	2.62408	0.000129352	0.00450786	up	13	4182614	4200653	-	protein_coding	aldo-keto reductase family 1%2C member C18 [Source:MGI Symbol%3BAcc:MGI:2145420]	K05295: E1.1.1.149; 20alpha-hydroxysteroid dehydrogenase [EC:1.1.1.149]	mmu00140: Steroid hormone biosynthesis - Mus musculus (house mouse); mmu01100: Metabolic pathways - Mus musculus (house mouse)	GO:0001758: retinal dehydrogenase activity; GO:0004032: alditol:NADP+ 1-oxidoreductase activity; GO:0004032: alditol:NADP+ 1-oxidoreductase activity; GO:0004033: aldo-keto reductase (NADP) activity; GO:0004745: NAD-retinol dehydrogenase activity; GO:0005634: nucleus; GO:0005737: cytoplasm; GO:0005829: cytosol; GO:0005829: cytosol; GO:0006693: prostaglandin metabolic process; GO:0006709: progester…
ENSMUSG00000079845	Xlr4a	4	7	10	6	16	10	89	119	24	10	0.0773	0.1338	0.2207	0.1169	0.3305	0.2418	1.9996	2.6743	0.6329	0.2263	2.63639	0.00013465	0.0046633	up	X	72117951	72126084	-	protein_coding	X-linked lymphocyte-regulated 4A [Source:MGI Symbol%3BAcc:MGI:3574098]			GO:0000795: synaptonemal complex; GO:0003674: molecular_function; GO:0005654: nucleoplasm; GO:0007286: spermatid development; GO:0014046: dopamine secretion; GO:0042220: response to cocaine; GO:0051321: meiotic cell cycle; GO:0097061: dendritic spine organization
ENSMUSG00000051811	Cox6b2	4	4	5	6	8	8	24	19	15	13	0.1071	0.1059	0.1529	0.162	0.2289	0.2679	0.747	0.5916	0.548	0.4076	1.69769	0.000140817	0.00484673	up	7	4754791	4756093	-	protein_coding	cytochrome c oxidase subunit 6B2 [Source:MGI Symbol%3BAcc:MGI:3044182]	K02267: COX6B; cytochrome c oxidase subunit 6b	mmu00190: Oxidative phosphorylation - Mus musculus (house mouse); mmu01100: Metabolic pathways - Mus musculus (house mouse); mmu04260: Cardiac muscle contraction - Mus musculus (house mouse); mmu04714: Thermogenesis - Mus musculus (house mouse); mmu04932: Non-alcoholic fatty liver disease - Mus musculus (house mouse); mmu05010: Alzheimer disease - Mus musculus (house mouse); mmu05012: Parkinson d…	GO:0003674: molecular_function; GO:0005739: mitochondrion; GO:0005739: mitochondrion; GO:0005743: mitochondrial inner membrane; GO:0008150: biological_process; GO:0016020: membrane; GO:0030061: mitochondrial crista; GO:0030061: mitochondrial crista; GO:0045277: respiratory chain complex IV
ENSMUSG00000037544	Dlgap5	10	10	19	14	19	19	71	75	27	24	0.0436	0.0431	0.0946	0.0616	0.0885	0.1036	0.3598	0.3802	0.1606	0.1225	1.69888	0.000142952	0.0049	up	14	47625236	47655864	-	protein_coding	DLG associated protein 5 [Source:MGI Symbol%3BAcc:MGI:2183453]	K16804: DLGAP5, DLG7; disks large-associated protein 5		GO:0005634: nucleus; GO:0005634: nucleus; GO:0005737: cytoplasm; GO:0005739: mitochondrion; GO:0005829: cytosol; GO:0005856: cytoskeleton; GO:0007049: cell cycle; GO:0007052: mitotic spindle organization; GO:0007059: chromosome segregation; GO:0007346: regulation of mitotic cell cycle; GO:0008017: microtubule binding; GO:0023052: signaling; GO:0031616: spindle pole centrosome; GO:0031616: spindle…
ENSMUSG00000034949	Zfr2	26	28	23	13	21	34	50	32	55	36	0.1031	0.1098	0.1041	0.052	0.089	0.1686	0.2304	0.1475	0.2975	0.1671	1.07014	0.0001437	0.00491555	up	10	81068989	81087957	+	protein_coding	zinc finger RNA binding protein 2 [Source:MGI Symbol%3BAcc:MGI:2143792]	K13203: ZFR; zinc finger RNA-binding protein		GO:0003674: molecular_function; GO:0003725: double-stranded RNA binding; GO:0003727: single-stranded RNA binding; GO:0008150: biological_process
ENSMUSG00000024388	Myo7b	9	5	4	2	0	28	192	9	161	2	0.0399	0.0219	0.0202	0.0089	0	0.1551	0.9885	0.0463	0.9729	0.0104	4.51735	0.000150341	0.00506448	up	18	32092287	32170014	-	protein_coding	myosin VIIB [Source:MGI Symbol%3BAcc:MGI:107709]	K21868: MYO7B; myosin VIIb		GO:0000146: microfilament motor activity; GO:0000166: nucleotide binding; GO:0003774: cytoskeletal motor activity; GO:0003779: actin binding; GO:0005524: ATP binding; GO:0005737: cytoplasm; GO:0005856: cytoskeleton; GO:0005902: microvillus; GO:0005902: microvillus; GO:0005902: microvillus; GO:0005903: brush border; GO:0005903: brush border; GO:0007015: actin filament organization; GO:0007423: sen…
ENSMUSG00000063590	Slc22a28	21	64	28	17	102	11	6	19	5	6	0.311	0.9371	0.4733	0.2538	1.6138	0.2037	0.1033	0.3271	0.101	0.104	-2.17988	0.000157521	0.00523805	down	19	8039574	8109346	-	protein_coding	solute carrier family 22%2C member 28 [Source:MGI Symbol%3BAcc:MGI:3645714]	K08206: SLC22A9S; MFS transporter, OCT family, solute carrier family 22 (organic anion/cation transporter), member 9/10/19/24/25		GO:0015347: sodium-independent organic anion transmembrane transporter activity; GO:0015636: short-chain fatty acid transmembrane transporter activity; GO:0015711: organic anion transport; GO:0016323: basolateral plasma membrane
ENSMUSG00000043501	Lgals2	11	5	9	11	7	8	162	8	108	11	0.5514	0.2478	0.515	0.5559	0.3749	0.5015	9.4376	0.4662	7.3847	0.6456	2.96012	0.000166206	0.00544202	up	15	78735060	78739729	-	protein_coding	lectin%2C galactose-binding%2C soluble 2 [Source:MGI Symbol%3BAcc:MGI:895068]	K10090: LGALS2; galectin-2		GO:0005737: cytoplasm; GO:0016936: galactoside binding; GO:0016936: galactoside binding; GO:0030246: carbohydrate binding; GO:0043029: T cell homeostasis; GO:0043065: positive regulation of apoptotic process; GO:0050729: positive regulation of inflammatory response; GO:0098609: cell-cell adhesion; GO:1990724: galectin complex
ENSMUSG00000022385	Gtse1	22	27	23	33	42	32	77	92	72	40	0.2381	0.2889	0.2841	0.3601	0.4857	0.4331	0.9685	1.1574	1.0629	0.5068	1.23986	0.000166667	0.00544457	up	15	85743946	85760774	+	protein_coding	G two S phase expressed protein 1 [Source:MGI Symbol%3BAcc:MGI:1352755]	K10129: GTSE1, B99; G-2 and S-phase expressed protein 1	mmu04115: p53 signaling pathway - Mus musculus (house mouse)	GO:0005737: cytoplasm; GO:0005856: cytoskeleton; GO:0005874: microtubule; GO:0005881: cytoplasmic microtubule; GO:0005881: cytoplasmic microtubule; GO:0008017: microtubule binding; GO:0015630: microtubule cytoskeleton
ENSMUSG00000030641	Ddias	34	22	13	22	26	52	68	55	37	23	0.2726	0.1744	0.119	0.1778	0.2227	0.5213	0.6335	0.5125	0.4046	0.2159	1.17615	0.000174068	0.00559246	up	7	92506733	92523455	-	protein_coding	DNA damage-induced apoptosis suppressor [Source:MGI Symbol%3BAcc:MGI:1921291]			GO:0003674: molecular_function; GO:0005634: nucleus; GO:0005634: nucleus; GO:0005737: cytoplasm; GO:0005737: cytoplasm; GO:0006915: apoptotic process; GO:0006974: cellular response to DNA damage stimulus; GO:0007049: cell cycle; GO:0007286: spermatid development; GO:0030097: hemopoiesis; GO:0034644: cellular response to UV; GO:0044346: fibroblast apoptotic process; GO:0051726: regulation of cell …
ENSMUSG00000044201	Cdc25c	4	4	1	1	9	7	23	23	22	9	0.0241	0.0239	0.0069	0.0061	0.058	0.0528	0.1613	0.1613	0.181	0.0636	2.30185	0.000172814	0.00559246	up	18	34866046	34884586	-	protein_coding	cell division cycle 25C [Source:MGI Symbol%3BAcc:MGI:88350]	K05867: CDC25C; M-phase inducer phosphatase 3 [EC:3.1.3.48]	mmu04110: Cell cycle - Mus musculus (house mouse); mmu04114: Oocyte meiosis - Mus musculus (house mouse); mmu04914: Progesterone-mediated oocyte maturation - Mus musculus (house mouse); mmu05170: Human immunodeficiency virus 1 infection - Mus musculus (house mouse); mmu05206: MicroRNAs in cancer - Mus musculus (house mouse)	GO:0000086: G2/M transition of mitotic cell cycle; GO:0000086: G2/M transition of mitotic cell cycle; GO:0004721: phosphoprotein phosphatase activity; GO:0004725: protein tyrosine phosphatase activity; GO:0005515: protein binding; GO:0005634: nucleus; GO:0005634: nucleus; GO:0005634: nucleus; GO:0005737: cytoplasm; GO:0005737: cytoplasm; GO:0005758: mitochondrial intermembrane space; GO:0006470: …
ENSMUSG00000074738	Fndc10	10	16	20	21	16	17	57	35	59	33	0.1387	0.2194	0.3166	0.2936	0.2371	0.2948	0.9186	0.5642	1.116	0.5358	1.43108	0.000176632	0.00561622	up	4	155778799	155780938	+	protein_coding	fibronectin type III domain containing 10 [Source:MGI Symbol%3BAcc:MGI:2444790]			GO:0003674: molecular_function; GO:0005575: cellular_component; GO:0008150: biological_process; GO:0016020: membrane; GO:0016021: integral component of membrane
ENSMUSG00000029086	Prom1	125	77	122	153	105	135	284	179	344	153	0.517	0.3149	0.576	0.638	0.464	0.6982	1.3651	0.8606	1.9407	0.7409	1.0854	0.000179775	0.00569372	up	5	44150962	44259374	-	protein_coding	prominin 1 [Source:MGI Symbol%3BAcc:MGI:1100886]	K06532: PROM1, CD133; prominin 1	mmu05202: Transcriptional misregulation in cancer - Mus musculus (house mouse)	GO:0001750: photoreceptor outer segment; GO:0005615: extracellular space; GO:0005783: endoplasmic reticulum; GO:0005793: endoplasmic reticulum-Golgi intermediate compartment; GO:0005886: plasma membrane; GO:0005887: integral component of plasma membrane; GO:0005887: integral component of plasma membrane; GO:0005902: microvillus; GO:0005902: microvillus; GO:0005903: brush border; GO:0005929: ciliu…
ENSMUSG00000022938	Fam3b	2	2	2	0	1	12	49	1	23	2	0.0327	0.0324	0.0374	0	0.0175	0.2456	0.9321	0.019	0.5135	0.0383	3.79524	0.000198771	0.00611064	up	16	97272165	97316016	-	protein_coding	FAM3 metabolism regulating signaling molecule B [Source:MGI Symbol%3BAcc:MGI:1270150]			GO:0005125: cytokine activity; GO:0005576: extracellular region; GO:0005615: extracellular space; GO:0005641: nuclear envelope lumen; GO:0006915: apoptotic process; GO:0030073: insulin secretion; GO:0030073: insulin secretion; GO:0030073: insulin secretion; GO:0042593: glucose homeostasis
ENSMUSG00000028068	Iqgap3	18	18	25	20	29	27	105	84	54	23	0.0469	0.0464	0.0744	0.0526	0.0808	0.088	0.3181	0.2545	0.192	0.0702	1.54214	0.000212106	0.00640188	up	3	87989278	88028355	+	protein_coding	IQ motif containing GTPase activating protein 3 [Source:MGI Symbol%3BAcc:MGI:3028642]	K05767: IQGAP2_3; Ras GTPase-activating-like protein IQGAP2/3	mmu04810: Regulation of actin cytoskeleton - Mus musculus (house mouse)	GO:0000082: G1/S transition of mitotic cell cycle; GO:0001934: positive regulation of protein phosphorylation; GO:0005096: GTPase activator activity; GO:0005515: protein binding; GO:0005516: calmodulin binding; GO:0005516: calmodulin binding; GO:0005737: cytoplasm; GO:0005737: cytoplasm; GO:0005911: cell-cell junction; GO:0006468: protein phosphorylation; GO:0007265: Ras protein signal transducti…
ENSMUSG00000016239	Lonrf3	36	22	31	40	28	11	13	16	10	17	0.2803	0.1693	0.2755	0.3139	0.2329	0.1071	0.1176	0.1448	0.1062	0.1549	-1.06738	0.000218238	0.00652316	down	X	35592006	35625994	+	protein_coding	LON peptidase N-terminal domain and ring finger 3 [Source:MGI Symbol%3BAcc:MGI:1921615]			GO:0046872: metal ion binding; GO:0061630: ubiquitin protein ligase activity
ENSMUSG00000067231	Cyp2c65	5	3	10	5	5	4	78	8	136	6	0.077	0.0457	0.1757	0.0776	0.0822	0.077	1.3953	0.1431	2.8554	0.1081	3.2333	0.000218442	0.00652316	up	19	39049459	39082388	+	protein_coding	cytochrome P450%2C family 2%2C subfamily c%2C polypeptide 65 [Source:MGI Symbol%3BAcc:MGI:1919553]	K07413: CYP2C; cytochrome P450 family 2 subfamily C [EC:1.14.14.1]	mmu00140: Steroid hormone biosynthesis - Mus musculus (house mouse); mmu00590: Arachidonic acid metabolism - Mus musculus (house mouse); mmu00591: Linoleic acid metabolism - Mus musculus (house mouse); mmu00830: Retinol metabolism - Mus musculus (house mouse); mmu01100: Metabolic pathways - Mus musculus (house mouse); mmu04726: Serotonergic synapse - Mus musculus (house mouse); mmu04750: Inflamma…	GO:0004497: monooxygenase activity; GO:0005737: cytoplasm; GO:0005886: plasma membrane; GO:0006082: organic acid metabolic process; GO:0006805: xenobiotic metabolic process; GO:0008392: arachidonic acid epoxygenase activity; GO:0008392: arachidonic acid epoxygenase activity; GO:0008395: steroid hydroxylase activity; GO:0008395: steroid hydroxylase activity; GO:0008401: retinoic acid 4-hydroxylase…
ENSMUSG00000050711	Scg2	0	1	1	0	1	0	7	2	90	112	0	0.0117	0.0135	0	0.0126	0	0.096	0.0274	1.4486	1.5472	6.29951	0.000221901	0.00660283	up	1	79412386	79417837	-	protein_coding	secretogranin II [Source:MGI Symbol%3BAcc:MGI:103033]	K25732: SCG2; secretogranin-2		GO:0000165: MAPK cascade; GO:0000165: MAPK cascade; GO:0001525: angiogenesis; GO:0001525: angiogenesis; GO:0001525: angiogenesis; GO:0001938: positive regulation of endothelial cell proliferation; GO:0005125: cytokine activity; GO:0005125: cytokine activity; GO:0005125: cytokine activity; GO:0005576: extracellular region; GO:0005615: extracellular space; GO:0005615: extracellular space; GO:003014…
ENSMUSG00000049493	Pls1	114	72	77	112	81	67	541	142	330	146	0.8697	0.5431	0.6705	0.8614	0.6602	0.6392	4.7964	1.2593	3.434	1.304	1.59382	0.000224085	0.00665597	up	9	95634695	95727364	-	protein_coding	plastin 1 (I-isoform) [Source:MGI Symbol%3BAcc:MGI:104809]	K17275: PLS1; plastin-1		GO:0001951: intestinal D-glucose absorption; GO:0003779: actin binding; GO:0005509: calcium ion binding; GO:0005515: protein binding; GO:0005737: cytoplasm; GO:0005737: cytoplasm; GO:0005829: cytosol; GO:0005884: actin filament; GO:0005903: brush border; GO:0032420: stereocilium; GO:0032432: actin filament bundle; GO:0032532: regulation of microvillus length; GO:0040018: positive regulation of mu…
ENSMUSG00000040084	Bub1b	45	35	33	40	38	37	108	112	56	51	0.3124	0.2402	0.2615	0.2799	0.2818	0.3212	0.8713	0.9038	0.5303	0.4145	1.08004	0.000246005	0.00711708	up	2	118428692	118472072	+	protein_coding	BUB1B%2C mitotic checkpoint serine/threonine kinase [Source:MGI Symbol%3BAcc:MGI:1333889]	K06637: BUB1B, BUBR1, MAD3L; mitotic checkpoint serine/threonine-protein kinase BUB1 beta [EC:2.7.11.1]	mmu04110: Cell cycle - Mus musculus (house mouse); mmu05166: Human T-cell leukemia virus 1 infection - Mus musculus (house mouse)	GO:0000166: nucleotide binding; GO:0000775: chromosome, centromeric region; GO:0000776: kinetochore; GO:0000776: kinetochore; GO:0000776: kinetochore; GO:0000940: outer kinetochore; GO:0000940: outer kinetochore; GO:0004672: protein kinase activity; GO:0004674: protein serine/threonine kinase activity; GO:0005515: protein binding; GO:0005524: ATP binding; GO:0005634: nucleus; GO:0005694: chromoso…
ENSMUSG00000097113	Gm19705	37	41	31	27	31	95	62	74	39	37	0.4709	0.5159	0.4503	0.3464	0.4215	1.5118	0.9169	1.0947	0.677	0.5513	1.04125	0.000249336	0.00717616	up	1	136598507	136618544	+	lncRNA	predicted gene%2C 19705 [Source:MGI Symbol%3BAcc:MGI:5011890]
ENSMUSG00000055254	Ntrk2	78	148	109	108	107	157	171	134	406	229	0.12	0.2251	0.1914	0.1675	0.1759	0.302	0.3057	0.2396	0.8519	0.4124	1.18028	0.000250116	0.00718348	up	13	58954383	59281784	+	protein_coding	neurotrophic tyrosine kinase%2C receptor%2C type 2 [Source:MGI Symbol%3BAcc:MGI:97384]	K04360: NTRK2, TRKB; neurotrophic tyrosine kinase receptor type 2 [EC:2.7.10.1]	mmu04010: MAPK signaling pathway - Mus musculus (house mouse); mmu04014: Ras signaling pathway - Mus musculus (house mouse); mmu04020: Calcium signaling pathway - Mus musculus (house mouse); mmu04151: PI3K-Akt signaling pathway - Mus musculus (house mouse); mmu04722: Neurotrophin signaling pathway - Mus musculus (house mouse); mmu05034: Alcoholism - Mus musculus (house mouse)	GO:0000166: nucleotide binding; GO:0001570: vasculogenesis; GO:0001764: neuron migration; GO:0002020: protease binding; GO:0004672: protein kinase activity; GO:0004713: protein tyrosine kinase activity; GO:0004714: transmembrane receptor protein tyrosine kinase activity; GO:0004714: transmembrane receptor protein tyrosine kinase activity; GO:0005030: neurotrophin receptor activity; GO:0005030: ne…
ENSMUSG00000028175	Depdc1a	5	0	2	4	6	7	24	21	10	9	0.0447	0	0.0204	0.036	0.0572	0.0782	0.2491	0.218	0.1218	0.0941	2.20805	0.00026829	0.00760367	up	3	159201070	159235592	+	protein_coding	DEP domain containing 1a [Source:MGI Symbol%3BAcc:MGI:1923381]			GO:0005096: GTPase activator activity; GO:0005634: nucleus; GO:0005634: nucleus; GO:0007165: signal transduction; GO:0017053: transcription repressor complex; GO:0017053: transcription repressor complex; GO:0035556: intracellular signal transduction; GO:0045892: negative regulation of DNA-templated transcription
ENSMUSG00000001506	Col1a1	395	362	322	603	379	472	1118	758	1335	380	1.7861	1.6184	1.662	2.7488	1.831	2.6689	5.875	3.9842	8.234	2.0117	1.16084	0.000269493	0.00762482	up	11	94827050	94843868	+	protein_coding	collagen%2C type I%2C alpha 1 [Source:MGI Symbol%3BAcc:MGI:88467]	K06236: COL1A; collagen type I alpha	mmu04151: PI3K-Akt signaling pathway - Mus musculus (house mouse); mmu04510: Focal adhesion - Mus musculus (house mouse); mmu04512: ECM-receptor interaction - Mus musculus (house mouse); mmu04611: Platelet activation - Mus musculus (house mouse); mmu04926: Relaxin signaling pathway - Mus musculus (house mouse); mmu04933: AGE-RAGE signaling pathway in diabetic complications - Mus musculus (house m…	GO:0001501: skeletal system development; GO:0001501: skeletal system development; GO:0001501: skeletal system development; GO:0001503: ossification; GO:0001568: blood vessel development; GO:0001568: blood vessel development; GO:0001568: blood vessel development; GO:0001649: osteoblast differentiation; GO:0001957: intramembranous ossification; GO:0001958: endochondral ossification; GO:0002020: pro…
ENSMUSG00000089781	Gm15756	32	28	48	39	30	15	21	13	15	10	1.4174	1.2262	2.4268	1.7415	1.4197	0.8308	1.081	0.6693	0.9062	0.5186	-1.1068	0.000276443	0.00772976	down	6	90573679	90576930	-	lncRNA	predicted gene 15756 [Source:MGI Symbol%3BAcc:MGI:3783199]			GO:0003674: molecular_function; GO:0005575: cellular_component; GO:0008150: biological_process
ENSMUSG00000042041	2010003K11Rik	351	443	170	235	226	617	891	508	265	373	8.926	11.1383	4.9346	6.0246	6.1403	19.6204	26.3315	15.0166	9.1919	11.1049	1.0648	0.000277069	0.0077343	up	19	4546816	4548611	-	protein_coding	RIKEN cDNA 2010003K11 gene [Source:MGI Symbol%3BAcc:MGI:1917111]			GO:0003674: molecular_function; GO:0005575: cellular_component; GO:0008150: biological_process
ENSMUSG00000086389	Gm15998	43	38	72	52	78	227	46	153	136	111	0.692	0.6047	1.3227	0.8437	1.3412	4.5683	0.8603	2.8623	2.9854	2.0914	1.40201	0.000280902	0.0078282	up	3	89222746	89226214	+	lncRNA	predicted gene 15998 [Source:MGI Symbol%3BAcc:MGI:3802094]
ENSMUSG00000024529	Lox	11	9	10	17	11	20	32	39	36	11	0.0683	0.0553	0.0709	0.1064	0.073	0.1553	0.231	0.2816	0.305	0.08	1.41748	0.00030548	0.00830426	up	18	52649139	52662939	-	protein_coding	lysyl oxidase [Source:MGI Symbol%3BAcc:MGI:96817]	K00277: LOX; protein-lysine 6-oxidase [EC:1.4.3.13]		GO:0001568: blood vessel development; GO:0001649: osteoblast differentiation; GO:0001932: regulation of protein phosphorylation; GO:0004720: protein-lysine 6-oxidase activity; GO:0004720: protein-lysine 6-oxidase activity; GO:0004720: protein-lysine 6-oxidase activity; GO:0005507: copper ion binding; GO:0005515: protein binding; GO:0005518: collagen binding; GO:0005576: extracellular region; GO:0…
ENSMUSG00000048922	Cdca2	12	15	11	20	22	20	77	58	31	21	0.0623	0.077	0.0652	0.1047	0.1221	0.1299	0.4647	0.3501	0.2196	0.1277	1.50856	0.000306253	0.00830426	up	14	67913780	67953290	-	protein_coding	cell division cycle associated 2 [Source:MGI Symbol%3BAcc:MGI:1919787]	K17590: CDCA2; cell division cycle-associated protein 2		GO:0003674: molecular_function; GO:0005634: nucleus; GO:0005654: nucleoplasm; GO:0005694: chromosome; GO:0005694: chromosome; GO:0005829: cytosol; GO:0007049: cell cycle; GO:0007059: chromosome segregation; GO:0007088: regulation of mitotic nuclear division; GO:0035307: positive regulation of protein dephosphorylation; GO:0051301: cell division; GO:0051983: regulation of chromosome segregation
ENSMUSG00000111013	Gm32468	20	39	120	41	83	5	8	8	25	20	0.3569	0.6881	2.4444	0.7376	1.5825	0.1116	0.1659	0.1659	0.6085	0.4178	-2.07515	0.000307436	0.00830426	down	10	92920039	92929589	+	lncRNA	predicted gene%2C 32468 [Source:MGI Symbol%3BAcc:MGI:5591627]
ENSMUSG00000032091	Tmprss4	20	14	9	33	15	45	50	22	60	30	0.2293	0.1587	0.1178	0.3813	0.1837	0.645	0.6661	0.2931	0.9381	0.4026	1.38091	0.000328144	0.00872248	up	9	45084024	45115390	-	protein_coding	transmembrane protease%2C serine 4 [Source:MGI Symbol%3BAcc:MGI:2384877]	K09635: TMPRSS4; transmembrane protease serine 4 [EC:3.4.21.-]	mmu05164: Influenza A - Mus musculus (house mouse)	GO:0004252: serine-type endopeptidase activity; GO:0005044: scavenger receptor activity; GO:0005576: extracellular region; GO:0005615: extracellular space; GO:0005886: plasma membrane; GO:0006508: proteolysis; GO:0008233: peptidase activity; GO:0008236: serine-type peptidase activity; GO:0009611: response to wounding; GO:0010468: regulation of gene expression; GO:0016020: membrane; GO:0016021: in…
ENSMUSG00000108436	Gm44851	38	38	34	17	30	84	42	69	38	56	0.4884	0.4829	0.4988	0.2203	0.412	1.35	0.6273	1.0309	0.6662	0.8426	1.04223	0.000332441	0.00878077	up	7	80054017	80056325	+	lncRNA	predicted gene 44851 [Source:MGI Symbol%3BAcc:MGI:5753427]
ENSMUSG00000021696	Elovl7	16	14	22	23	11	18	58	27	39	46	0.1183	0.1024	0.1857	0.1715	0.0869	0.1665	0.4985	0.2321	0.3934	0.3983	1.28183	0.000335485	0.00881999	up	13	108350938	108422217	+	protein_coding	ELOVL family member 7%2C elongation of long chain fatty acids (yeast) [Source:MGI Symbol%3BAcc:MGI:1921809]	K10250: ELOVL7; elongation of very long chain fatty acids protein 7 [EC:2.3.1.199]	mmu00062: Fatty acid elongation - Mus musculus (house mouse); mmu01040: Biosynthesis of unsaturated fatty acids - Mus musculus (house mouse); mmu01100: Metabolic pathways - Mus musculus (house mouse); mmu01212: Fatty acid metabolism - Mus musculus (house mouse)	GO:0005783: endoplasmic reticulum; GO:0006629: lipid metabolic process; GO:0006631: fatty acid metabolic process; GO:0006633: fatty acid biosynthetic process; GO:0009922: fatty acid elongase activity; GO:0009922: fatty acid elongase activity; GO:0016020: membrane; GO:0016021: integral component of membrane; GO:0016740: transferase activity; GO:0019367: fatty acid elongation, saturated fatty acid;…
ENSMUSG00000032323	Cyp11a1	2	1	0	1	1	0	3	0	266	276	0.0124	0.0061	0	0.0062	0.0066	0	0.0215	0	2.2413	1.9961	7.03011	0.000335512	0.00881999	up	9	57913694	57934306	+	protein_coding	cytochrome P450%2C family 11%2C subfamily a%2C polypeptide 1 [Source:MGI Symbol%3BAcc:MGI:88582]	K00498: CYP11A; cholesterol monooxygenase (side-chain-cleaving) [EC:1.14.15.6]	mmu00140: Steroid hormone biosynthesis - Mus musculus (house mouse); mmu01100: Metabolic pathways - Mus musculus (house mouse); mmu04913: Ovarian steroidogenesis - Mus musculus (house mouse); mmu04925: Aldosterone synthesis and secretion - Mus musculus (house mouse); mmu04927: Cortisol synthesis and secretion - Mus musculus (house mouse); mmu04934: Cushing syndrome - Mus musculus (house mouse)	GO:0004497: monooxygenase activity; GO:0005506: iron ion binding; GO:0005739: mitochondrion; GO:0005739: mitochondrion; GO:0005739: mitochondrion; GO:0005743: mitochondrial inner membrane; GO:0005743: mitochondrial inner membrane; GO:0006629: lipid metabolic process; GO:0006694: steroid biosynthetic process; GO:0006700: C21-steroid hormone biosynthetic process; GO:0006700: C21-steroid hormone bio…
ENSMUSG00000024029	Tff3	5	6	8	3	9	22	84	5	73	4	0.301	0.3571	0.5497	0.1821	0.5788	1.656	5.8763	0.3499	5.9939	0.2819	2.75827	0.000347865	0.00911603	up	17	31344280	31348620	-	protein_coding	trefoil factor 3%2C intestinal [Source:MGI Symbol%3BAcc:MGI:104638]	K22454: TFF3; trefoil factor 3		GO:0005576: extracellular region; GO:0005615: extracellular space; GO:0005737: cytoplasm; GO:0010906: regulation of glucose metabolic process; GO:0030141: secretory granule; GO:0030277: maintenance of gastrointestinal epithelium; GO:0042802: identical protein binding
ENSMUSG00000015880	Ncapg	15	6	9	15	7	12	41	34	20	20	0.063	0.0249	0.0431	0.0635	0.0314	0.063	0.2001	0.166	0.1146	0.0983	1.44746	0.000352998	0.00919281	up	5	45827261	45857888	+	protein_coding	non-SMC condensin I complex%2C subunit G [Source:MGI Symbol%3BAcc:MGI:1930197]	K06678: YCG1, CAPG; condensin complex subunit 3		GO:0000779: condensed chromosome, centromeric region; GO:0000793: condensed chromosome; GO:0000793: condensed chromosome; GO:0000794: condensed nuclear chromosome; GO:0000796: condensin complex; GO:0000796: condensin complex; GO:0000796: condensin complex; GO:0000796: condensin complex; GO:0003674: molecular_function; GO:0005737: cytoplasm; GO:0005737: cytoplasm; GO:0007076: mitotic chromosome co…
ENSMUSG00000024112	Cacna1h	12	6	8	10	9	14	18	14	26	30	0.0365	0.018	0.0278	0.0306	0.0292	0.0532	0.0636	0.0495	0.1078	0.1068	1.35519	0.000364535	0.00943984	up	17	25593259	25652757	-	protein_coding	calcium channel%2C voltage-dependent%2C T type%2C alpha 1H subunit [Source:MGI Symbol%3BAcc:MGI:1928842]	K04855: CACNA1H, CAV3.2; voltage-dependent calcium channel T type alpha-1H	mmu04010: MAPK signaling pathway - Mus musculus (house mouse); mmu04020: Calcium signaling pathway - Mus musculus (house mouse); mmu04713: Circadian entrainment - Mus musculus (house mouse); mmu04925: Aldosterone synthesis and secretion - Mus musculus (house mouse); mmu04927: Cortisol synthesis and secretion - Mus musculus (house mouse); mmu04929: GnRH secretion - Mus musculus (house mouse); mmu0…	GO:0001518: voltage-gated sodium channel complex; GO:0005216: ion channel activity; GO:0005244: voltage-gated ion channel activity; GO:0005245: voltage-gated calcium channel activity; GO:0005248: voltage-gated sodium channel activity; GO:0005262: calcium channel activity; GO:0005515: protein binding; GO:0005634: nucleus; GO:0005737: cytoplasm; GO:0005886: plasma membrane; GO:0005886: plasma membr…
ENSMUSG00000030048	Gkn3	4	1	1	7	2	4	931	0	41	1	0.1387	0.0343	0.0396	0.2447	0.0741	0.1734	37.5098	0	1.9388	0.0406	6.15406	0.000371452	0.00954878	up	6	87360238	87365917	-	protein_coding	gastrokine 3 [Source:MGI Symbol%3BAcc:MGI:1916138]	K25540: GKN3; gastrokine-3		GO:0003674: molecular_function; GO:0005576: extracellular region; GO:0005615: extracellular space; GO:0005615: extracellular space; GO:0042127: regulation of cell population proliferation; GO:0050680: negative regulation of epithelial cell proliferation
ENSMUSG00000034427	Myo15b	55	59	44	48	37	55	269	56	281	54	0.1656	0.1756	0.1512	0.1457	0.119	0.2071	0.9412	0.196	1.154	0.1903	1.74781	0.000371815	0.00954878	up	11	115749232	115783429	+	protein_coding	myosin XVB [Source:MGI Symbol%3BAcc:MGI:2685534]	K10361: MYO15; myosin XV		GO:0003674: molecular_function; GO:0005903: brush border; GO:0008150: biological_process
ENSMUSG00000024640	Psat1	44	45	18	20	25	26	103	93	38	95	0.307	0.3104	0.1433	0.1407	0.1863	0.2268	0.835	0.7542	0.3616	0.7759	1.38443	0.000373207	0.00955513	up	19	15882042	15924701	-	protein_coding	phosphoserine aminotransferase 1 [Source:MGI Symbol%3BAcc:MGI:2183441]	K00831: serC, PSAT1; phosphoserine aminotransferase [EC:2.6.1.52]	mmu00260: Glycine, serine and threonine metabolism - Mus musculus (house mouse); mmu00270: Cysteine and methionine metabolism - Mus musculus (house mouse); mmu00750: Vitamin B6 metabolism - Mus musculus (house mouse); mmu01100: Metabolic pathways - Mus musculus (house mouse); mmu01200: Carbon metabolism - Mus musculus (house mouse); mmu01230: Biosynthesis of amino acids - Mus musculus (house mous…	GO:0003824: catalytic activity; GO:0004648: O-phospho-L-serine:2-oxoglutarate aminotransferase activity; GO:0005737: cytoplasm; GO:0005829: cytosol; GO:0006564: L-serine biosynthetic process; GO:0008483: transaminase activity; GO:0008652: cellular amino acid biosynthetic process; GO:0016740: transferase activity; GO:0030170: pyridoxal phosphate binding; GO:0042802: identical protein binding
ENSMUSG00000035775	Krt20	2	0	0	0	0	1	562	2	378	0	0.0308	0	0	0	0	0.0193	10.0583	0.0358	7.9404	0	9.0182	0.000372689	0.00955513	up	11	99319229	99328976	-	protein_coding	keratin 20 [Source:MGI Symbol%3BAcc:MGI:1914059]	K07604: KRT1; type I keratin, acidic	mmu04915: Estrogen signaling pathway - Mus musculus (house mouse); mmu05150: Staphylococcus aureus infection - Mus musculus (house mouse)	GO:0005198: structural molecule activity; GO:0005515: protein binding; GO:0005737: cytoplasm; GO:0005829: cytosol; GO:0005856: cytoskeleton; GO:0005882: intermediate filament; GO:0006915: apoptotic process; GO:0009267: cellular response to starvation; GO:0030855: epithelial cell differentiation; GO:0045109: intermediate filament organization; GO:0045109: intermediate filament organization; GO:004…
ENSMUSG00000050359	Sprr1a	0	2	0	1	1	7	7	11	4	4	0	0.0728	0	0.0371	0.0393	0.3223	0.2995	0.4708	0.2009	0.1724	3.20123	0.000378771	0.00961567	up	3	92391259	92393202	-	protein_coding	small proline-rich protein 1A [Source:MGI Symbol%3BAcc:MGI:106660]			GO:0001533: cornified envelope; GO:0005737: cytoplasm; GO:0018149: peptide cross-linking; GO:0030280: structural constituent of skin epidermis; GO:0031424: keratinization; GO:0071944: cell periphery
ENSMUSG00000028457	Atp8b5	26	35	24	24	25	51	70	55	43	23	0.1192	0.1587	0.1256	0.1109	0.1225	0.2924	0.373	0.2931	0.2689	0.1235	1.01264	0.000385674	0.00975464	up	4	43267159	43373833	+	protein_coding	ATPase%2C class I%2C type 8B%2C member 5 [Source:MGI Symbol%3BAcc:MGI:2444287]	K01530: E7.6.2.1; phospholipid-translocating ATPase [EC:7.6.2.1]		GO:0000166: nucleotide binding; GO:0000287: magnesium ion binding; GO:0001669: acrosomal vesicle; GO:0005524: ATP binding; GO:0005802: trans-Golgi network; GO:0005886: plasma membrane; GO:0006869: lipid transport; GO:0007030: Golgi organization; GO:0007030: Golgi organization; GO:0015914: phospholipid transport; GO:0016020: membrane; GO:0016021: integral component of membrane; GO:0031410: cytopla…
ENSMUSG00000079465	Col4a3	54	177	129	105	159	211	314	191	271	189	0.1608	0.5211	0.4384	0.3152	0.5058	0.7856	1.0865	0.6611	1.1006	0.6588	1.05877	0.000387997	0.00977134	up	1	82564642	82699780	+	protein_coding	collagen%2C type IV%2C alpha 3 [Source:MGI Symbol%3BAcc:MGI:104688]	K06237: COL4A; collagen type IV alpha	mmu04151: PI3K-Akt signaling pathway - Mus musculus (house mouse); mmu04510: Focal adhesion - Mus musculus (house mouse); mmu04512: ECM-receptor interaction - Mus musculus (house mouse); mmu04926: Relaxin signaling pathway - Mus musculus (house mouse); mmu04933: AGE-RAGE signaling pathway in diabetic complications - Mus musculus (house mouse); mmu04974: Protein digestion and absorption - Mus musc…	GO:0005178: integrin binding; GO:0005201: extracellular matrix structural constituent; GO:0005576: extracellular region; GO:0005581: collagen trimer; GO:0005587: collagen type IV trimer; GO:0005587: collagen type IV trimer; GO:0005604: basement membrane; GO:0005604: basement membrane; GO:0005604: basement membrane; GO:0005615: extracellular space; GO:0005783: endoplasmic reticulum; GO:0006919: ac…
ENSMUSG00000029843	Slc13a4	52	62	32	27	34	5	25	10	9	21	0.3408	0.4018	0.2394	0.1784	0.2381	0.041	0.1904	0.0762	0.0805	0.1611	-1.40284	0.000393767	0.00986959	down	6	35244892	35285066	-	protein_coding	solute carrier family 13 (sodium/sulfate symporters)%2C member 4 [Source:MGI Symbol%3BAcc:MGI:2442367]	K14444: SLC13A1_4; solute carrier family 13 (sodium/sulfate cotransporter), member 1/4		GO:0016021: integral component of membrane; GO:0098656: anion transmembrane transport
ENSMUSG00000025889	Snca	147	78	38	48	67	24	24	36	34	29	1.614	0.8467	0.4762	0.5313	0.7859	0.3295	0.3062	0.4594	0.5092	0.3728	-1.16103	0.000403302	0.00998438	down	6	60708559	60806839	-	protein_coding	synuclein%2C alpha [Source:MGI Symbol%3BAcc:MGI:1277151]	K04528: SNCA; alpha-synuclein	mmu05010: Alzheimer disease - Mus musculus (house mouse); mmu05012: Parkinson disease - Mus musculus (house mouse); mmu05022: Pathways of neurodegeneration - multiple diseases - Mus musculus (house mouse)	GO:0000149: SNARE binding; GO:0000287: magnesium ion binding; GO:0001774: microglial cell activation; GO:0001921: positive regulation of receptor recycling; GO:0001933: negative regulation of protein phosphorylation; GO:0001956: positive regulation of neurotransmitter secretion; GO:0001963: synaptic transmission, dopaminergic; GO:0003779: actin binding; GO:0005507: copper ion binding; GO:0005509:…
ENSMUSG00000024365	Cyp21a1	0	7	1	2	1	0	4	0	818	914	0	0.096	0.0158	0.028	0.0148	0	0.0645	0	15.4729	14.8392	7.52791	0.000405464	0.00999764	up	17	35020322	35023535	-	protein_coding	cytochrome P450%2C family 21%2C subfamily a%2C polypeptide 1 [Source:MGI Symbol%3BAcc:MGI:88591]	K00513: CYP21A; steroid 21-monooxygenase [EC:1.14.14.16]	mmu00140: Steroid hormone biosynthesis - Mus musculus (house mouse); mmu01100: Metabolic pathways - Mus musculus (house mouse); mmu04925: Aldosterone synthesis and secretion - Mus musculus (house mouse); mmu04927: Cortisol synthesis and secretion - Mus musculus (house mouse); mmu04934: Cushing syndrome - Mus musculus (house mouse)	GO:0004497: monooxygenase activity; GO:0004509: steroid 21-monooxygenase activity; GO:0004509: steroid 21-monooxygenase activity; GO:0005496: steroid binding; GO:0005506: iron ion binding; GO:0005783: endoplasmic reticulum; GO:0006694: steroid biosynthetic process; GO:0006700: C21-steroid hormone biosynthetic process; GO:0006704: glucocorticoid biosynthetic process; GO:0006705: mineralocorticoid …
ENSMUSG00000023940	Sgo1	7	3	5	5	11	11	25	24	14	11	0.0545	0.0231	0.0445	0.0393	0.0915	0.1071	0.2263	0.2173	0.1487	0.1003	1.60181	0.000416772	0.0102011	up	17	53981814	53996361	-	protein_coding	shugoshin 1 [Source:MGI Symbol%3BAcc:MGI:1919665]	K11580: SGOL1; shugoshin-like 1	mmu04114: Oocyte meiosis - Mus musculus (house mouse)	GO:0000070: mitotic sister chromatid segregation; GO:0000775: chromosome, centromeric region; GO:0000775: chromosome, centromeric region; GO:0000776: kinetochore; GO:0000776: kinetochore; GO:0000776: kinetochore; GO:0000779: condensed chromosome, centromeric region; GO:0000779: condensed chromosome, centromeric region; GO:0000922: spindle pole; GO:0005634: nucleus; GO:0005654: nucleoplasm; GO:000…
ENSMUSG00000024795	Kif20b	31	33	21	42	19	35	82	63	37	45	0.1322	0.1392	0.1023	0.1806	0.0866	0.1867	0.4065	0.3124	0.2153	0.2247	1.00432	0.000429636	0.0104853	up	19	34899761	34953145	+	protein_coding	kinesin family member 20B [Source:MGI Symbol%3BAcc:MGI:2444576]	K10402: KIF20; kinesin family member 20		GO:0000166: nucleotide binding; GO:0001843: neural tube closure; GO:0003777: microtubule motor activity; GO:0005515: protein binding; GO:0005524: ATP binding; GO:0005634: nucleus; GO:0005634: nucleus; GO:0005634: nucleus; GO:0005654: nucleoplasm; GO:0005730: nucleolus; GO:0005737: cytoplasm; GO:0005813: centrosome; GO:0005829: cytosol; GO:0005856: cytoskeleton; GO:0005871: kinesin complex; GO:000…
ENSMUSG00000052684	Jun	5644	6021	5345	4526	1997	537	2593	1742	963	1776	52.5234	55.3989	56.7766	42.4612	19.8553	6.249	28.0425	18.8439	12.2237	19.3493	-1.4816	0.000439355	0.0106912	down	4	94937271	94940459	-	protein_coding	jun proto-oncogene [Source:MGI Symbol%3BAcc:MGI:96646]	K04448: JUN; transcription factor AP-1	mmu01522: Endocrine resistance - Mus musculus (house mouse); mmu04010: MAPK signaling pathway - Mus musculus (house mouse); mmu04012: ErbB signaling pathway - Mus musculus (house mouse); mmu04024: cAMP signaling pathway - Mus musculus (house mouse); mmu04137: Mitophagy - animal - Mus musculus (house mouse); mmu04210: Apoptosis - Mus musculus (house mouse); mmu04310: Wnt signaling pathway - Mus mu…	GO:0000122: negative regulation of transcription by RNA polymerase II; GO:0000785: chromatin; GO:0000791: euchromatin; GO:0000976: transcription cis-regulatory region binding; GO:0000976: transcription cis-regulatory region binding; GO:0000976: transcription cis-regulatory region binding; GO:0000978: RNA polymerase II cis-regulatory region sequence-specific DNA binding; GO:0000978: RNA polymerase…	TF_bZIP
ENSMUSG00000027654	Fam83d	9	8	7	7	9	10	41	36	23	8	0.0669	0.0588	0.0594	0.0525	0.0715	0.093	0.3543	0.3112	0.2333	0.0696	1.71007	0.000444808	0.0107575	up	2	158610013	158628557	+	protein_coding	family with sequence similarity 83%2C member D [Source:MGI Symbol%3BAcc:MGI:1919128]	K16805: FAM83D, CHICA; protein FAM83D		GO:0001837: epithelial to mesenchymal transition; GO:0005737: cytoplasm; GO:0005819: spindle; GO:0005829: cytosol; GO:0005829: cytosol; GO:0005856: cytoskeleton; GO:0007049: cell cycle; GO:0007165: signal transduction; GO:0008017: microtubule binding; GO:0008283: cell population proliferation; GO:0015630: microtubule cytoskeleton; GO:0016477: cell migration; GO:0019894: kinesin binding; GO:001990…
ENSMUSG00000020581	Agr2	5	0	0	2	1	3	191	5	34	3	0.1149	0	0	0.0463	0.0246	0.0862	5.1024	0.1336	1.0661	0.0807	5.07304	0.000458646	0.0110161	up	12	36042906	36054086	+	protein_coding	anterior gradient 2 [Source:MGI Symbol%3BAcc:MGI:1344405]	K20356: AGR2; anterior gradient protein 2		GO:0002162: dystroglycan binding; GO:0002162: dystroglycan binding; GO:0005154: epidermal growth factor receptor binding; GO:0005576: extracellular region; GO:0005615: extracellular space; GO:0005739: mitochondrion; GO:0005783: endoplasmic reticulum; GO:0005783: endoplasmic reticulum; GO:0005783: endoplasmic reticulum; GO:0010628: positive regulation of gene expression; GO:0010811: positive regul…
ENSMUSG00000027871	Hsd3b1	3	23	8	7	15	0	34	3	865	1209	0.048	0.3638	0.1461	0.1129	0.2564	0	0.6321	0.0558	18.8757	22.6443	5.42438	0.00046978	0.0111393	up	3	98759510	98767110	-	protein_coding	hydroxy-delta-5-steroid dehydrogenase%2C 3 beta- and steroid delta-isomerase 1 [Source:MGI Symbol%3BAcc:MGI:96233]	K00070: HSD3B; 3beta-hydroxy-Delta5-steroid dehydrogenase / steroid Delta-isomerase [EC:1.1.1.145 5.3.3.1]	mmu00140: Steroid hormone biosynthesis - Mus musculus (house mouse); mmu01100: Metabolic pathways - Mus musculus (house mouse); mmu04913: Ovarian steroidogenesis - Mus musculus (house mouse); mmu04925: Aldosterone synthesis and secretion - Mus musculus (house mouse); mmu04927: Cortisol synthesis and secretion - Mus musculus (house mouse); mmu04934: Cushing syndrome - Mus musculus (house mouse)	GO:0000253: 3-keto sterol reductase activity; GO:0003824: catalytic activity; GO:0003854: 3-beta-hydroxy-delta5-steroid dehydrogenase activity; GO:0004769: steroid delta-isomerase activity; GO:0005496: steroid binding; GO:0005730: nucleolus; GO:0005737: cytoplasm; GO:0005739: mitochondrion; GO:0005743: mitochondrial inner membrane; GO:0005758: mitochondrial intermembrane space; GO:0005783: endopl…
ENSMUSG00000074604	Mgst2	14	11	8	12	7	13	65	9	44	29	0.1122	0.0872	0.0732	0.097	0.0599	0.1303	0.6054	0.0838	0.481	0.2721	1.80157	0.0004877	0.0114664	up	3	51567781	51590098	+	protein_coding	microsomal glutathione S-transferase 2 [Source:MGI Symbol%3BAcc:MGI:2448481]	K00799: GST, gst; glutathione S-transferase [EC:2.5.1.18]	mmu00480: Glutathione metabolism - Mus musculus (house mouse); mmu00980: Metabolism of xenobiotics by cytochrome P450 - Mus musculus (house mouse); mmu00982: Drug metabolism - cytochrome P450 - Mus musculus (house mouse); mmu00983: Drug metabolism - other enzymes - Mus musculus (house mouse); mmu01100: Metabolic pathways - Mus musculus (house mouse); mmu01524: Platinum drug resistance - Mus muscu…	GO:0004364: glutathione transferase activity; GO:0004364: glutathione transferase activity; GO:0004464: leukotriene-C4 synthase activity; GO:0004464: leukotriene-C4 synthase activity; GO:0004602: glutathione peroxidase activity; GO:0004602: glutathione peroxidase activity; GO:0005635: nuclear envelope; GO:0005783: endoplasmic reticulum; GO:0005886: plasma membrane; GO:0006629: lipid metabolic pro…
ENSMUSG00000042808	Gpx2	5	5	8	12	6	7	113	11	63	7	0.0469	0.0463	0.0856	0.1134	0.0601	0.082	1.2306	0.1198	0.8052	0.0768	2.63145	0.00049121	0.0115215	up	12	76839107	76842273	-	protein_coding	glutathione peroxidase 2 [Source:MGI Symbol%3BAcc:MGI:106609]	K00432: gpx, btuE, bsaA; glutathione peroxidase [EC:1.11.1.9]	mmu00480: Glutathione metabolism - Mus musculus (house mouse); mmu01100: Metabolic pathways - Mus musculus (house mouse); mmu04918: Thyroid hormone synthesis - Mus musculus (house mouse); mmu05014: Amyotrophic lateral sclerosis - Mus musculus (house mouse); mmu05016: Huntington disease - Mus musculus (house mouse); mmu05022: Pathways of neurodegeneration - multiple diseases - Mus musculus (house …	GO:0001659: temperature homeostasis; GO:0002862: negative regulation of inflammatory response to antigenic stimulus; GO:0004601: peroxidase activity; GO:0004602: glutathione peroxidase activity; GO:0004602: glutathione peroxidase activity; GO:0004602: glutathione peroxidase activity; GO:0004602: glutathione peroxidase activity; GO:0005737: cytoplasm; GO:0005829: cytosol; GO:0006979: response to o…
ENSMUSG00000118661	Muc6	35	1	6	18	2	4	1934	19	87	10	0.0666	0.0019	0.013	0.0345	0.0041	0.0095	4.2776	0.042	0.2259	0.0223	5.21977	0.000493945	0.011549	up	7	141213373	141241641	-	protein_coding	mucin 6%2C gastric [Source:MGI Symbol%3BAcc:MGI:2663233]	K22023: MUC6; mucin-6		GO:0003674: molecular_function; GO:0005615: extracellular space; GO:0008150: biological_process; GO:0031012: extracellular matrix
ENSMUSG00000092570	Plut	0	0	0	0	0	1	25	2	14	0	0	0	0	0	0	0.0179	0.4167	0.0333	0.2739	0	5.67271	0.00051805	0.011928	up	5	147165406	147208331	-	lncRNA	PDX1 associated lncRNA%2C upregulator of transcription [Source:MGI Symbol%3BAcc:MGI:1917397]			GO:0003674: molecular_function; GO:0005575: cellular_component; GO:0008150: biological_process
ENSMUSG00000032400	Zwilch	23	22	26	32	27	32	97	69	32	36	0.1594	0.1507	0.2056	0.2235	0.1999	0.2773	0.7811	0.5557	0.3024	0.292	1.1682	0.000529668	0.0121453	up	9	64044426	64080386	-	protein_coding	zwilch kinetochore protein [Source:MGI Symbol%3BAcc:MGI:1915264]	K11579: ZWILCH; protein zwilch		GO:0000775: chromosome, centromeric region; GO:0000776: kinetochore; GO:0003674: molecular_function; GO:0005694: chromosome; GO:0007049: cell cycle; GO:0007093: mitotic cell cycle checkpoint signaling; GO:0007094: mitotic spindle assembly checkpoint signaling; GO:0007094: mitotic spindle assembly checkpoint signaling; GO:0034501: protein localization to kinetochore; GO:0034501: protein localizati…
ENSMUSG00000067158	Col4a4	36	44	56	47	64	72	115	62	128	67	0.1007	0.1217	0.1788	0.1325	0.1912	0.2518	0.3737	0.2015	0.4883	0.2194	1.00215	0.000539028	0.0122924	up	1	82426144	82564570	-	protein_coding	collagen%2C type IV%2C alpha 4 [Source:MGI Symbol%3BAcc:MGI:104687]	K06237: COL4A; collagen type IV alpha	mmu04151: PI3K-Akt signaling pathway - Mus musculus (house mouse); mmu04510: Focal adhesion - Mus musculus (house mouse); mmu04512: ECM-receptor interaction - Mus musculus (house mouse); mmu04926: Relaxin signaling pathway - Mus musculus (house mouse); mmu04933: AGE-RAGE signaling pathway in diabetic complications - Mus musculus (house mouse); mmu04974: Protein digestion and absorption - Mus musc…	GO:0005201: extracellular matrix structural constituent; GO:0005201: extracellular matrix structural constituent; GO:0005201: extracellular matrix structural constituent; GO:0005576: extracellular region; GO:0005581: collagen trimer; GO:0005587: collagen type IV trimer; GO:0005587: collagen type IV trimer; GO:0005587: collagen type IV trimer; GO:0005604: basement membrane; GO:0005604: basement me…
ENSMUSG00000038917	3930402G23Rik	6	12	4	3	4	15	30	28	5	16	0.0417	0.0825	0.0317	0.021	0.0297	0.1304	0.2423	0.2262	0.0474	0.1302	1.8443	0.000542921	0.0123474	up	8	10974427	10978696	-	lncRNA	RIKEN cDNA 3930402G23 gene [Source:MGI Symbol%3BAcc:MGI:1921277]			GO:0003674: molecular_function; GO:0005575: cellular_component; GO:0008150: biological_process
ENSMUSG00000037313	Tacc3	64	63	48	42	60	50	179	138	91	66	0.5347	0.5204	0.4578	0.3538	0.5356	0.5224	1.738	1.3402	1.037	0.6456	1.06822	0.000552153	0.0125232	up	5	33815472	33836339	+	protein_coding	transforming%2C acidic coiled-coil containing protein 3 [Source:MGI Symbol%3BAcc:MGI:1341163]	K14283: TACC3, maskin; transforming acidic coiled-coil-containing protein 3		GO:0000226: microtubule cytoskeleton organization; GO:0000226: microtubule cytoskeleton organization; GO:0001666: response to hypoxia; GO:0005515: protein binding; GO:0005737: cytoplasm; GO:0005737: cytoplasm; GO:0005813: centrosome; GO:0005813: centrosome; GO:0005829: cytosol; GO:0005829: cytosol; GO:0005856: cytoskeleton; GO:0007049: cell cycle; GO:0007052: mitotic spindle organization; GO:0007…
ENSMUSG00000042195	Slc35f2	9	7	5	5	4	6	46	11	28	13	0.0983	0.0756	0.0624	0.0551	0.0467	0.082	0.5841	0.1397	0.4173	0.1663	1.96722	0.000566115	0.0127551	up	9	53678822	53725438	+	protein_coding	solute carrier family 35%2C member F2 [Source:MGI Symbol%3BAcc:MGI:1919272]	K15287: SLC35F1_2; solute carrier family 35, member F1/2		GO:0003674: molecular_function; GO:0005575: cellular_component; GO:0008150: biological_process; GO:0016020: membrane; GO:0016021: integral component of membrane; GO:0022857: transmembrane transporter activity; GO:0055085: transmembrane transport
ENSMUSG00000037466	Tedc1	7	7	12	13	3	10	41	23	24	17	0.0483	0.0478	0.0946	0.0905	0.0221	0.0863	0.3289	0.1846	0.226	0.1374	1.60262	0.000582369	0.012962	up	12	113120041	113129668	+	protein_coding	tubulin epsilon and delta complex 1 [Source:MGI Symbol%3BAcc:MGI:2144738]			GO:0005515: protein binding; GO:0005737: cytoplasm; GO:0005814: centriole; GO:0005856: cytoskeleton; GO:0005929: cilium; GO:0042995: cell projection; GO:0045880: positive regulation of smoothened signaling pathway
ENSMUSG00000041301	Cftr	4	5	1	6	7	4	74	10	28	9	0.0153	0.0189	0.0044	0.0231	0.0286	0.0191	0.3287	0.0444	0.146	0.0403	2.594	0.000587659	0.0130452	up	6	18170686	18322767	+	protein_coding	cystic fibrosis transmembrane conductance regulator [Source:MGI Symbol%3BAcc:MGI:88388]	K05031: CFTR, ABCC7; cystic fibrosis transmembrane conductance regulator [EC:5.6.1.6]	mmu02010: ABC transporters - Mus musculus (house mouse); mmu04024: cAMP signaling pathway - Mus musculus (house mouse); mmu04152: AMPK signaling pathway - Mus musculus (house mouse); mmu04530: Tight junction - Mus musculus (house mouse); mmu04971: Gastric acid secretion - Mus musculus (house mouse); mmu04972: Pancreatic secretion - Mus musculus (house mouse); mmu04976: Bile secretion - Mus muscul…	GO:0000166: nucleotide binding; GO:0005254: chloride channel activity; GO:0005254: chloride channel activity; GO:0005254: chloride channel activity; GO:0005260: intracellularly ATP-gated chloride channel activity; GO:0005515: protein binding; GO:0005524: ATP binding; GO:0005634: nucleus; GO:0005737: cytoplasm; GO:0005768: endosome; GO:0005769: early endosome; GO:0005783: endoplasmic reticulum; GO…
ENSMUSG00000044626	Liph	3	4	1	3	1	6	43	4	17	4	0.0202	0.0267	0.0077	0.0204	0.0072	0.0506	0.3369	0.0313	0.1563	0.0316	2.79806	0.000587671	0.0130452	up	16	21772567	21814413	-	protein_coding	lipase%2C member H [Source:MGI Symbol%3BAcc:MGI:2388029]	K19404: LIPH_I; phosphatidic acid-selective phospholipase A1 [EC:3.1.1.-]		GO:0004465: lipoprotein lipase activity; GO:0004620: phospholipase activity; GO:0004620: phospholipase activity; GO:0004806: triglyceride lipase activity; GO:0005576: extracellular region; GO:0005615: extracellular space; GO:0005615: extracellular space; GO:0005886: plasma membrane; GO:0006629: lipid metabolic process; GO:0006633: fatty acid biosynthetic process; GO:0008201: heparin binding; GO:0…
ENSMUSG00000021228	Acot3	5956	4583	3825	5797	2864	840	1703	311	861	2595	51.4126	39.1139	37.6879	50.4464	26.4132	9.0671	17.0836	3.1206	10.1374	26.2246	-1.69525	0.000607376	0.0133583	down	12	84098918	84107176	+	protein_coding	acyl-CoA thioesterase 3 [Source:MGI Symbol%3BAcc:MGI:2159619]	K01068: ACOT1_2_4; acyl-coenzyme A thioesterase 1/2/4 [EC:3.1.2.2]	mmu00062: Fatty acid elongation - Mus musculus (house mouse); mmu01040: Biosynthesis of unsaturated fatty acids - Mus musculus (house mouse); mmu01100: Metabolic pathways - Mus musculus (house mouse); mmu04913: Ovarian steroidogenesis - Mus musculus (house mouse)	GO:0000038: very long-chain fatty acid metabolic process; GO:0001676: long-chain fatty acid metabolic process; GO:0005777: peroxisome; GO:0005777: peroxisome; GO:0005829: cytosol; GO:0005829: cytosol; GO:0006629: lipid metabolic process; GO:0006631: fatty acid metabolic process; GO:0006637: acyl-CoA metabolic process; GO:0006637: acyl-CoA metabolic process; GO:0016290: palmitoyl-CoA hydrolase act…
ENSMUSG00000013643	Lypd8	0	0	1	0	0	1	712	0	543	0	0	0	0.0264	0	0	0.0289	19.1242	0	17.1185	0	10.369	0.000612307	0.0134313	up	11	58269869	58281554	+	protein_coding	LY6/PLAUR domain containing 8 [Source:MGI Symbol%3BAcc:MGI:1917413]	K25371: LYPD8; Ly-6/uPAR domain-containing protein 8		GO:0003674: molecular_function; GO:0005576: extracellular region; GO:0005615: extracellular space; GO:0005615: extracellular space; GO:0005886: plasma membrane; GO:0016020: membrane; GO:0031225: anchored component of membrane; GO:0050829: defense response to Gram-negative bacterium; GO:0050829: defense response to Gram-negative bacterium
ENSMUSG00000053862	Slc51b	17	15	17	15	16	44	36	24	27	18	0.7116	0.6208	0.8122	0.633	0.7155	2.303	1.7512	1.1677	1.5415	0.8821	1.06183	0.000625001	0.0136721	up	9	65319996	65330237	-	protein_coding	solute carrier family 51%2C beta subunit [Source:MGI Symbol%3BAcc:MGI:3582052]	K14361: OSTBETA, OSTB, SLC51A2; organic solute transporter subunit beta	mmu04976: Bile secretion - Mus musculus (house mouse)	GO:0005215: transporter activity; GO:0005515: protein binding; GO:0005886: plasma membrane; GO:0005886: plasma membrane; GO:0005886: plasma membrane; GO:0015125: bile acid transmembrane transporter activity; GO:0015721: bile acid and bile salt transport; GO:0015721: bile acid and bile salt transport; GO:0015721: bile acid and bile salt transport; GO:0016020: membrane; GO:0016021: integral compone…
ENSMUSG00000096852	Cyp2d12	16	21	21	24	65	7	6	15	4	8	0.1224	0.1588	0.1833	0.1851	0.5312	0.067	0.0533	0.1334	0.0417	0.0716	-1.75722	0.000628492	0.0137139	down	15	82439273	82444604	+	protein_coding	cytochrome P450%2C family 2%2C subfamily d%2C polypeptide 12 [Source:MGI Symbol%3BAcc:MGI:88604]	K07414: CYP2D; cytochrome P450 family 2 subfamily D [EC:1.14.14.1]	mmu00140: Steroid hormone biosynthesis - Mus musculus (house mouse); mmu04726: Serotonergic synapse - Mus musculus (house mouse)	GO:0004497: monooxygenase activity; GO:0005737: cytoplasm; GO:0005737: cytoplasm; GO:0005739: mitochondrion; GO:0006082: organic acid metabolic process; GO:0006805: xenobiotic metabolic process; GO:0006805: xenobiotic metabolic process; GO:0008202: steroid metabolic process; GO:0008210: estrogen metabolic process; GO:0008395: steroid hydroxylase activity; GO:0009804: coumarin metabolic process; G…
ENSMUSG00000026175	Vil1	20	25	27	15	14	19	752	14	464	9	0.1671	0.2066	0.2576	0.1264	0.125	0.1986	7.3036	0.136	5.2893	0.0881	3.79589	0.000634637	0.0137943	up	1	74448535	74474718	+	protein_coding	villin 1 [Source:MGI Symbol%3BAcc:MGI:98930]	K05761: VIL1; villin 1		GO:0001726: ruffle; GO:0001951: intestinal D-glucose absorption; GO:0003779: actin binding; GO:0005509: calcium ion binding; GO:0005515: protein binding; GO:0005546: phosphatidylinositol-4,5-bisphosphate binding; GO:0005546: phosphatidylinositol-4,5-bisphosphate binding; GO:0005737: cytoplasm; GO:0005856: cytoskeleton; GO:0005886: plasma membrane; GO:0005902: microvillus; GO:0005902: microvillus;…
ENSMUSG00000025515	Muc2	4	9	2	3	6	5	235	1	193	3	0.0085	0.019	0.0049	0.0064	0.0137	0.0133	0.5824	0.0025	0.5614	0.0075	4.37689	0.000668993	0.0143173	up	7	141276583	141308430	+	protein_coding	mucin 2 [Source:MGI Symbol%3BAcc:MGI:1339364]	K10955: MUC2; mucin-2	mmu05146: Amoebiasis - Mus musculus (house mouse); mmu05226: Gastric cancer - Mus musculus (house mouse)	GO:0002068: glandular epithelial cell development; GO:0005515: protein binding; GO:0005576: extracellular region; GO:0005634: nucleus; GO:0005737: cytoplasm; GO:0006915: apoptotic process; GO:0008285: negative regulation of cell population proliferation; GO:0030277: maintenance of gastrointestinal epithelium; GO:0030336: negative regulation of cell migration; GO:0031012: extracellular matrix; GO:…
ENSMUSG00000060969	Irx1	27	14	31	9	25	8	2	4	1	10	0.3058	0.1568	0.4008	0.1028	0.3025	0.1133	0.0263	0.0527	0.0155	0.1326	-1.94311	0.000711197	0.0149521	down	13	72106040	72111842	-	protein_coding	Iroquois homeobox 1 [Source:MGI Symbol%3BAcc:MGI:1197515]	K24889: IRX; iroquois-class homeodomain protein IRX		GO:0000122: negative regulation of transcription by RNA polymerase II; GO:0000978: RNA polymerase II cis-regulatory region sequence-specific DNA binding; GO:0000981: DNA-binding transcription factor activity, RNA polymerase II-specific; GO:0001227: DNA-binding transcription repressor activity, RNA polymerase II-specific; GO:0001656: metanephros development; GO:0003677: DNA binding; GO:0005634: nu…	Homeobox
ENSMUSG00000038379	Ttk	4	5	12	13	5	11	50	33	19	12	0.0241	0.0298	0.0826	0.0791	0.0322	0.083	0.3506	0.2314	0.1564	0.0848	1.80384	0.000716761	0.0150482	up	9	83716742	83754442	+	protein_coding	Ttk protein kinase [Source:MGI Symbol%3BAcc:MGI:1194921]	K08866: TTK, MPS1; serine/threonine-protein kinase TTK/MPS1 [EC:2.7.12.1]	mmu04110: Cell cycle - Mus musculus (house mouse)	GO:0000166: nucleotide binding; GO:0000776: kinetochore; GO:0000776: kinetochore; GO:0004672: protein kinase activity; GO:0004674: protein serine/threonine kinase activity; GO:0004712: protein serine/threonine/tyrosine kinase activity; GO:0004712: protein serine/threonine/tyrosine kinase activity; GO:0004713: protein tyrosine kinase activity; GO:0005524: ATP binding; GO:0005634: nucleus; GO:00057…
ENSMUSG00000021485	Mxd3	6	5	7	9	10	10	23	19	17	14	0.0752	0.0619	0.1001	0.1137	0.1338	0.1566	0.3348	0.2767	0.2905	0.2053	1.31963	0.000727265	0.0151943	up	13	55472981	55477636	-	protein_coding	Max dimerization protein 3 [Source:MGI Symbol%3BAcc:MGI:104987]	K09114: MXD, MAD; MAX dimerization protein		GO:0000122: negative regulation of transcription by RNA polymerase II; GO:0000977: RNA polymerase II transcription regulatory region sequence-specific DNA binding; GO:0000978: RNA polymerase II cis-regulatory region sequence-specific DNA binding; GO:0000981: DNA-binding transcription factor activity, RNA polymerase II-specific; GO:0001227: DNA-binding transcription repressor activity, RNA polymer…	bHLH
ENSMUSG00000027456	Sdcbp2	5	6	5	11	5	5	37	14	37	14	0.1061	0.1258	0.1211	0.2352	0.1133	0.1326	0.9121	0.3452	1.0706	0.3477	1.91727	0.000734601	0.0152901	up	2	151414542	151431925	+	protein_coding	syndecan binding protein (syntenin) 2 [Source:MGI Symbol%3BAcc:MGI:2385156]	K17254: SDCBP; syntenin-1		GO:0005546: phosphatidylinositol-4,5-bisphosphate binding; GO:0005634: nucleus; GO:0005654: nucleoplasm; GO:0005730: nucleolus; GO:0005737: cytoplasm; GO:0005737: cytoplasm; GO:0005794: Golgi apparatus; GO:0005829: cytosol; GO:0005886: plasma membrane; GO:0005886: plasma membrane; GO:0008022: protein C-terminus binding; GO:0008283: cell population proliferation; GO:0008289: lipid binding; GO:0016…
ENSMUSG00000110276	Gm45330	1	3	2	1	0	6	10	11	4	5	0.0188	0.0559	0.043	0.019	0	0.1414	0.219	0.2409	0.1028	0.1103	2.51399	0.000736035	0.0153009	up	17	49037427	49045774	-	lncRNA	predicted gene 45330 [Source:MGI Symbol%3BAcc:MGI:5791166]
ENSMUSG00000020600	Slc7a15	8	6	4	1	8	7	24	12	30	14	0.0794	0.0589	0.0453	0.01	0.0848	0.0869	0.2768	0.1384	0.4061	0.1627	1.86746	0.000740797	0.0153807	up	12	8578483	8649066	-	protein_coding	solute carrier family 7 (cationic amino acid transporter%2C y+ system)%2C member 15 [Source:MGI Symbol%3BAcc:MGI:3045351]	K13868: SLC7A9_15, BAT1; solute carrier family 7 (L-type amino acid transporter), member 9/15	mmu04974: Protein digestion and absorption - Mus musculus (house mouse)	GO:0003333: amino acid transmembrane transport; GO:0005515: protein binding; GO:0006865: amino acid transport; GO:0015171: amino acid transmembrane transporter activity; GO:0015179: L-amino acid transmembrane transporter activity; GO:0032991: protein-containing complex
ENSMUSG00000022479	Vdr	8	6	3	13	5	5	228	4	163	8	0.042	0.0312	0.018	0.0688	0.0281	0.0328	1.3917	0.0244	1.1678	0.0492	3.74234	0.000769889	0.0158664	up	15	97752306	97808511	-	protein_coding	vitamin D (1%2C25-dihydroxyvitamin D3) receptor [Source:MGI Symbol%3BAcc:MGI:103076]	K08539: VDR, NR1I1; vitamin D3 receptor	mmu04928: Parathyroid hormone synthesis, secretion and action - Mus musculus (house mouse); mmu04961: Endocrine and other factor-regulated calcium reabsorption - Mus musculus (house mouse); mmu04978: Mineral absorption - Mus musculus (house mouse); mmu05152: Tuberculosis - Mus musculus (house mouse); mmu05207: Chemical carcinogenesis - receptor activation - Mus musculus (house mouse)	GO:0000122: negative regulation of transcription by RNA polymerase II; GO:0000122: negative regulation of transcription by RNA polymerase II; GO:0000791: euchromatin; GO:0000792: heterochromatin; GO:0000902: cell morphogenesis; GO:0000978: RNA polymerase II cis-regulatory region sequence-specific DNA binding; GO:0001501: skeletal system development; GO:0001651: dense fibrillar component; GO:00036…	THR-like
ENSMUSG00000025401	Myo1a	15	8	18	17	7	16	358	7	311	9	0.1199	0.0632	0.1642	0.1369	0.0598	0.1599	3.3244	0.065	3.3896	0.0842	3.60915	0.000776717	0.0159415	up	10	127541039	127556809	+	protein_coding	myosin IA [Source:MGI Symbol%3BAcc:MGI:107732]	K10356: MYO1; myosin I		GO:0000146: microfilament motor activity; GO:0000166: nucleotide binding; GO:0003774: cytoskeletal motor activity; GO:0003779: actin binding; GO:0005516: calmodulin binding; GO:0005524: ATP binding; GO:0005737: cytoplasm; GO:0005737: cytoplasm; GO:0005886: plasma membrane; GO:0005902: microvillus; GO:0005902: microvillus; GO:0005902: microvillus; GO:0005903: brush border; GO:0005903: brush border…
ENSMUSG00000069668	Sult3a1	4711	3423	4483	4242	3940	895	290	1885	257	1857	120.942	86.8832	131.367	109.786	108.067	28.7315	8.6519	56.2512	8.9992	55.8124	-1.86659	0.000779267	0.0159415	down	10	33733717	33755528	+	protein_coding	sulfotransferase family 3A%2C member 1 [Source:MGI Symbol%3BAcc:MGI:1931469]	K16949: SULT3A; amine sulfotransferase [EC:2.8.2.3]		GO:0005737: cytoplasm; GO:0008146: sulfotransferase activity; GO:0008146: sulfotransferase activity; GO:0016740: transferase activity; GO:0047685: amine sulfotransferase activity; GO:0051923: sulfation; GO:0051923: sulfation
ENSMUSG00000038576	Susd4	237	165	157	98	319	114	29	90	41	83	1.8231	1.2549	1.3785	0.76	2.6217	1.0966	0.2592	0.8047	0.4302	0.7475	-1.29543	0.000799527	0.0161972	down	1	182591425	182724156	+	protein_coding	sushi domain containing 4 [Source:MGI Symbol%3BAcc:MGI:2138351]	K23822: SUSD4; sushi domain-containing protein 4		GO:0003674: molecular_function; GO:0005575: cellular_component; GO:0016020: membrane; GO:0016021: integral component of membrane; GO:0030449: regulation of complement activation; GO:0045957: negative regulation of complement activation, alternative pathway; GO:0045957: negative regulation of complement activation, alternative pathway; GO:0045959: negative regulation of complement activation, clas…
ENSMUSG00000058427	Cxcl2	7	1	3	5	6	11	8	24	12	11	0.1005	0.0142	0.0491	0.0723	0.092	0.1974	0.1334	0.4003	0.2349	0.1848	1.75079	0.000798809	0.0161972	up	5	91051730	91053797	+	protein_coding	chemokine (C-X-C motif) ligand 2 [Source:MGI Symbol%3BAcc:MGI:1340094]	K05505: CXCL1_2_3, GRO; C-X-C motif chemokine 1/2/3	mmu04060: Cytokine-cytokine receptor interaction - Mus musculus (house mouse); mmu04061: Viral protein interaction with cytokine and cytokine receptor - Mus musculus (house mouse); mmu04062: Chemokine signaling pathway - Mus musculus (house mouse); mmu04064: NF-kappa B signaling pathway - Mus musculus (house mouse); mmu04621: NOD-like receptor signaling pathway - Mus musculus (house mouse); mmu04…	GO:0002237: response to molecule of bacterial origin; GO:0005125: cytokine activity; GO:0005576: extracellular region; GO:0005615: extracellular space; GO:0005615: extracellular space; GO:0005615: extracellular space; GO:0006935: chemotaxis; GO:0006952: defense response; GO:0006954: inflammatory response; GO:0006955: immune response; GO:0007204: positive regulation of cytosolic calcium ion concen…
ENSMUSG00000032098	Treh	13	16	5	10	15	12	121	18	102	8	0.1884	0.2292	0.0827	0.1461	0.2322	0.2174	2.0376	0.3032	2.016	0.1357	2.33395	0.000810204	0.0162753	up	9	44584530	44597602	+	protein_coding	trehalase (brush-border membrane glycoprotein) [Source:MGI Symbol%3BAcc:MGI:1926230]	K01194: TREH, treA, treF; alpha,alpha-trehalase [EC:3.2.1.28]	mmu00500: Starch and sucrose metabolism - Mus musculus (house mouse); mmu01100: Metabolic pathways - Mus musculus (house mouse)	GO:0004555: alpha,alpha-trehalase activity; GO:0004555: alpha,alpha-trehalase activity; GO:0005886: plasma membrane; GO:0005903: brush border; GO:0005975: carbohydrate metabolic process; GO:0005991: trehalose metabolic process; GO:0005993: trehalose catabolic process; GO:0005993: trehalose catabolic process; GO:0008152: metabolic process; GO:0009887: animal organ morphogenesis; GO:0016020: membra…
ENSMUSG00000026077	Npas2	4	10	3	2	5	12	16	16	13	8	0.0248	0.0612	0.0212	0.0125	0.0331	0.0929	0.1152	0.1152	0.1098	0.058	1.60287	0.000832603	0.0165067	up	1	39232812	39402317	+	protein_coding	neuronal PAS domain protein 2 [Source:MGI Symbol%3BAcc:MGI:109232]	K09026: NPAS2; neuronal PAS domain-containing protein 2	mmu04710: Circadian rhythm - Mus musculus (house mouse)	GO:0000978: RNA polymerase II cis-regulatory region sequence-specific DNA binding; GO:0000981: DNA-binding transcription factor activity, RNA polymerase II-specific; GO:0003677: DNA binding; GO:0003677: DNA binding; GO:0003700: DNA-binding transcription factor activity; GO:0005515: protein binding; GO:0005634: nucleus; GO:0005654: nucleoplasm; GO:0005654: nucleoplasm; GO:0005667: transcription re…	bHLH
ENSMUSG00000075604	Cyp11b1	0	1	0	0	0	0	0	0	421	506	0	0.0093	0	0	0	0	0	0	5.3844	5.5546	10.0982	0.000848319	0.0167213	up	15	74705974	74713492	-	protein_coding	cytochrome P450%2C family 11%2C subfamily b%2C polypeptide 1 [Source:MGI Symbol%3BAcc:MGI:88583]	K00497: CYP11B1; steroid 11beta-monooxygenase [EC:1.14.15.4]	mmu00140: Steroid hormone biosynthesis - Mus musculus (house mouse); mmu01100: Metabolic pathways - Mus musculus (house mouse); mmu04927: Cortisol synthesis and secretion - Mus musculus (house mouse); mmu04934: Cushing syndrome - Mus musculus (house mouse)	GO:0004507: steroid 11-beta-monooxygenase activity; GO:0004507: steroid 11-beta-monooxygenase activity; GO:0005496: steroid binding; GO:0005739: mitochondrion; GO:0005739: mitochondrion; GO:0005739: mitochondrion; GO:0005743: mitochondrial inner membrane; GO:0006694: steroid biosynthetic process; GO:0006700: C21-steroid hormone biosynthetic process; GO:0006704: glucocorticoid biosynthetic process…
ENSMUSG00000024340	Btnl2	7	3	6	7	4	4	66	4	48	14	0.0803	0.034	0.0786	0.081	0.049	0.0574	0.8799	0.0533	0.7511	0.188	2.50565	0.000887501	0.0172122	up	17	34573796	34588469	+	protein_coding	butyrophilin-like 2 [Source:MGI Symbol%3BAcc:MGI:1859549]			GO:0001817: regulation of cytokine production; GO:0005102: signaling receptor binding; GO:0005102: signaling receptor binding; GO:0009897: external side of plasma membrane; GO:0016020: membrane; GO:0016021: integral component of membrane; GO:0032743: positive regulation of interleukin-2 production; GO:0042102: positive regulation of T cell proliferation; GO:0050852: T cell receptor signaling path…
ENSMUSG00000029847	Slc23a4	2	2	4	4	4	6	38	3	51	3	0.0164	0.0162	0.0373	0.033	0.0349	0.0613	0.361	0.0285	0.5687	0.0287	2.83717	0.000885858	0.0172122	up	6	34922213	34965339	-	protein_coding	solute carrier family 23 member 4 [Source:MGI Symbol%3BAcc:MGI:1917272]			GO:0003674: molecular_function; GO:0005215: transporter activity; GO:0005575: cellular_component; GO:0008150: biological_process
ENSMUSG00000121149	ENSMUSG00000121149	4	7	21	21	30	2	5	4	2	4	0.0663	0.1147	0.3972	0.3508	0.5311	0.0414	0.0963	0.077	0.0452	0.0776	-2.18104	0.000886742	0.0172122	down	4	116977925	116979715	+	lncRNA	novel transcript%2C antisense to Btbd19
ENSMUSG00000047497	Adamts12	25	15	5	22	13	19	45	45	55	20	0.0679	0.0403	0.0155	0.0603	0.0377	0.0646	0.1421	0.1421	0.2039	0.0636	1.40064	0.000891548	0.0172252	up	15	11064876	11349317	+	protein_coding	a disintegrin-like and metallopeptidase (reprolysin type) with thrombospondin type 1 motif%2C 12 [Source:MGI Symbol%3BAcc:MGI:2146046]	K08626: ADAMTS12; a disintegrin and metalloproteinase with thrombospondin motifs 12 [EC:3.4.24.-]		GO:0001503: ossification; GO:0002062: chondrocyte differentiation; GO:0004222: metalloendopeptidase activity; GO:0004222: metalloendopeptidase activity; GO:0005576: extracellular region; GO:0006029: proteoglycan metabolic process; GO:0006508: proteolysis; GO:0007160: cell-matrix adhesion; GO:0008233: peptidase activity; GO:0008237: metallopeptidase activity; GO:0016477: cell migration; GO:0016787…
ENSMUSG00000024989	Cep55	16	10	12	10	7	11	38	25	22	20	0.1635	0.101	0.1399	0.103	0.0764	0.1405	0.4511	0.2969	0.3066	0.2392	1.23761	0.000898048	0.0173108	up	19	38043459	38062871	+	protein_coding	centrosomal protein 55 [Source:MGI Symbol%3BAcc:MGI:1921357]	K16456: CEP55; centrosomal protein CEP55		GO:0000281: mitotic cytokinesis; GO:0000281: mitotic cytokinesis; GO:0005515: protein binding; GO:0005737: cytoplasm; GO:0005813: centrosome; GO:0005856: cytoskeleton; GO:0007049: cell cycle; GO:0014066: regulation of phosphatidylinositol 3-kinase signaling; GO:0030496: midbody; GO:0030496: midbody; GO:0030496: midbody; GO:0042802: identical protein binding; GO:0045171: intercellular bridge; GO:0…
ENSMUSG00000028970	Abcb1b	30	21	26	36	31	29	32	52	96	104	0.1114	0.0771	0.1102	0.1348	0.123	0.1347	0.1381	0.2245	0.4864	0.4522	1.29894	0.000918751	0.017576	up	5	8848147	8916315	+	protein_coding	ATP-binding cassette%2C sub-family B (MDR/TAP)%2C member 1B [Source:MGI Symbol%3BAcc:MGI:97568]	K05658: ABCB1, CD243; ATP-binding cassette, subfamily B (MDR/TAP), member 1 [EC:7.6.2.2]	mmu02010: ABC transporters - Mus musculus (house mouse); mmu04976: Bile secretion - Mus musculus (house mouse); mmu05206: MicroRNAs in cancer - Mus musculus (house mouse); mmu05226: Gastric cancer - Mus musculus (house mouse)	GO:0000086: G2/M transition of mitotic cell cycle; GO:0000139: Golgi membrane; GO:0000166: nucleotide binding; GO:0005524: ATP binding; GO:0005654: nucleoplasm; GO:0005739: mitochondrion; GO:0005886: plasma membrane; GO:0005886: plasma membrane; GO:0006869: lipid transport; GO:0008559: ABC-type xenobiotic transporter activity; GO:0009410: response to xenobiotic stimulus; GO:0009986: cell surface;…
ENSMUSG00000035699	Slc51a	1	1	0	2	3	0	44	1	60	3	0.0093	0.0092	0	0.0187	0.0297	0	0.4745	0.0108	0.7595	0.0326	4.15036	0.000956264	0.0180781	up	16	32293322	32306697	-	protein_coding	solute carrier family 51%2C alpha subunit [Source:MGI Symbol%3BAcc:MGI:2146634]	K14360: OSTALPHA, OSTA, SLC51A1; organic solute transporter subunit alpha	mmu04976: Bile secretion - Mus musculus (house mouse)	GO:0005215: transporter activity; GO:0005515: protein binding; GO:0005783: endoplasmic reticulum; GO:0005789: endoplasmic reticulum membrane; GO:0005789: endoplasmic reticulum membrane; GO:0005886: plasma membrane; GO:0005886: plasma membrane; GO:0005886: plasma membrane; GO:0006810: transport; GO:0015125: bile acid transmembrane transporter activity; GO:0015721: bile acid and bile salt transport…
ENSMUSG00000109587	Gm31105	34	37	37	35	43	7	22	8	17	24	1.4687	1.5803	1.8244	1.5242	1.9846	0.3781	1.1044	0.4017	1.0017	1.2138	-1.09954	0.000976474	0.0183985	down	8	81606569	81607798	+	lncRNA	predicted gene%2C 31105 [Source:MGI Symbol%3BAcc:MGI:5590264]
ENSMUSG00000028873	Cdca8	29	33	15	38	31	33	94	73	45	34	0.1662	0.187	0.0981	0.2196	0.1899	0.2366	0.6262	0.4864	0.3519	0.2282	1.09193	0.000997498	0.0187514	up	4	124812258	124833104	-	protein_coding	cell division cycle associated 8 [Source:MGI Symbol%3BAcc:MGI:1196274]	K11514: CDCA8; Borealin		GO:0000070: mitotic sister chromatid segregation; GO:0000278: mitotic cell cycle; GO:0000281: mitotic cytokinesis; GO:0000775: chromosome, centromeric region; GO:0000775: chromosome, centromeric region; GO:0001934: positive regulation of protein phosphorylation; GO:0005515: protein binding; GO:0005634: nucleus; GO:0005654: nucleoplasm; GO:0005694: chromosome; GO:0005730: nucleolus; GO:0005737: cy…
ENSMUSG00000069910	Spdl1	13	14	11	9	12	19	43	33	19	12	0.1115	0.1187	0.1077	0.0778	0.11	0.2038	0.4286	0.329	0.2223	0.1205	1.24549	0.00100664	0.018902	up	11	34700017	34724468	-	protein_coding	spindle apparatus coiled-coil protein 1 [Source:MGI Symbol%3BAcc:MGI:1917635]	K26098: SPDL1; protein Spindly		GO:0000132: establishment of mitotic spindle orientation; GO:0000132: establishment of mitotic spindle orientation; GO:0000775: chromosome, centromeric region; GO:0000776: kinetochore; GO:0000922: spindle pole; GO:0000922: spindle pole; GO:0000940: outer kinetochore; GO:0000940: outer kinetochore; GO:0005634: nucleus; GO:0005694: chromosome; GO:0005737: cytoplasm; GO:0005856: cytoskeleton; GO:000…
ENSMUSG00000078247	Airn	32	30	15	21	16	32	95	44	39	25	0.1604	0.1487	0.0858	0.1061	0.0857	0.2006	0.5534	0.2564	0.2667	0.1467	1.21193	0.00101418	0.0189371	up	17	12960198	13079023	+	lncRNA	antisense Igf2r RNA [Source:MGI Symbol%3BAcc:MGI:1353471]			GO:0000228: nuclear chromosome; GO:0003674: molecular_function; GO:0006349: regulation of gene expression by genomic imprinting; GO:0051570: regulation of histone H3-K9 methylation
ENSMUSG00000073771	Btbd19	54	82	134	217	231	40	55	64	53	66	0.4127	0.6196	1.169	1.672	1.8862	0.3823	0.4885	0.5686	0.5525	0.5905	-1.23917	0.00106467	0.0197182	down	4	116976416	116982922	-	protein_coding	BTB (POZ) domain containing 19 [Source:MGI Symbol%3BAcc:MGI:1925861]			GO:0003674: molecular_function; GO:0005575: cellular_component; GO:0008150: biological_process
ENSMUSG00000006345	Ggt1	10	6	3	25	5	6	222	19	221	8	0.087	0.0516	0.0298	0.2193	0.0465	0.0653	2.2446	0.1922	2.6227	0.0815	3.50003	0.00108612	0.0199457	up	10	75397438	75422034	+	protein_coding	gamma-glutamyltransferase 1 [Source:MGI Symbol%3BAcc:MGI:95706]	K18592: GGT1_5, CD224; gamma-glutamyltranspeptidase / glutathione hydrolase / leukotriene-C4 hydrolase [EC:2.3.2.2 3.4.19.13 3.4.19.14]	mmu00430: Taurine and hypotaurine metabolism - Mus musculus (house mouse); mmu00480: Glutathione metabolism - Mus musculus (house mouse); mmu00590: Arachidonic acid metabolism - Mus musculus (house mouse); mmu01100: Metabolic pathways - Mus musculus (house mouse)	GO:0000048: peptidyltransferase activity; GO:0002682: regulation of immune system process; GO:0002682: regulation of immune system process; GO:0002951: leukotriene-C(4) hydrolase; GO:0005615: extracellular space; GO:0005783: endoplasmic reticulum; GO:0005886: plasma membrane; GO:0005886: plasma membrane; GO:0005887: integral component of plasma membrane; GO:0006508: proteolysis; GO:0006749: gluta…
ENSMUSG00000052125	F730043M19Rik	13	10	6	4	10	16	22	23	15	13	0.0578	0.0439	0.0304	0.0179	0.0475	0.0889	0.1136	0.1188	0.0909	0.0676	1.21507	0.00109169	0.020026	up	12	33161710	33197611	-	lncRNA	RIKEN cDNA F730043M19 gene [Source:MGI Symbol%3BAcc:MGI:2443237]			GO:0003674: molecular_function; GO:0005575: cellular_component; GO:0008150: biological_process
ENSMUSG00000109297	Gm31522	6	8	5	4	9	28	14	16	10	11	0.2337	0.3081	0.2223	0.157	0.3745	1.3636	0.6336	0.7243	0.5312	0.5016	1.46626	0.00109774	0.0200708	up	11	81873945	81910793	-	lncRNA	predicted gene%2C 31522 [Source:MGI Symbol%3BAcc:MGI:5590681]
ENSMUSG00000028786	Tmem54	7	9	12	2	5	13	69	9	44	9	0.17	0.2161	0.3326	0.049	0.1297	0.3948	1.9474	0.2541	1.4575	0.2559	2.18813	0.00110058	0.0200787	up	4	128999341	129005419	+	protein_coding	transmembrane protein 54 [Source:MGI Symbol%3BAcc:MGI:1913510]			GO:0003674: molecular_function; GO:0005575: cellular_component; GO:0008150: biological_process; GO:0016020: membrane; GO:0016021: integral component of membrane
ENSMUSG00000030142	Clec4e	5	4	3	3	9	24	5	25	9	14	0.0299	0.0236	0.0205	0.0181	0.0575	0.1794	0.0347	0.1737	0.0734	0.098	1.83901	0.00112194	0.0203795	up	6	123258748	123266829	-	protein_coding	C-type lectin domain family 4%2C member e [Source:MGI Symbol%3BAcc:MGI:1861232]	K10059: CLEC4E, MINCLE; C-type lectin domain family 4 member E	mmu04625: C-type lectin receptor signaling pathway - Mus musculus (house mouse); mmu05152: Tuberculosis - Mus musculus (house mouse)	GO:0001819: positive regulation of cytokine production; GO:0002221: pattern recognition receptor signaling pathway; GO:0002292: T cell differentiation involved in immune response; GO:0002376: immune system process; GO:0005509: calcium ion binding; GO:0005515: protein binding; GO:0005886: plasma membrane; GO:0006955: immune response; GO:0006955: immune response; GO:0009897: external side of plasma…
ENSMUSG00000097993	Ptprv	8	5	7	6	6	13	14	16	11	14	0.034	0.021	0.0339	0.0257	0.0272	0.069	0.0691	0.079	0.0637	0.0696	1.24936	0.00118377	0.0210668	up	1	135036235	135060332	-	protein_coding	protein tyrosine phosphatase%2C receptor type%2C V [Source:MGI Symbol%3BAcc:MGI:108027]	K18036: PTPRV, ESP; receptor-type tyrosine-protein phosphatase V [EC:3.1.3.48]		GO:0004725: protein tyrosine phosphatase activity; GO:0006470: protein dephosphorylation; GO:0006977: DNA damage response, signal transduction by p53 class mediator resulting in cell cycle arrest; GO:0018214: protein carboxylation; GO:0031016: pancreas development; GO:0031571: mitotic G1 DNA damage checkpoint signaling; GO:0032869: cellular response to insulin stimulus; GO:0042593: glucose homeos…
ENSMUSG00000032454	Rbp2	0	0	0	1	0	0	427	0	287	1	0	0	0	0.0311	0	0	15.3081	0	12.0764	0.0361	9.67749	0.00120609	0.0213277	up	9	98368168	98391834	+	protein_coding	retinol binding protein 2%2C cellular [Source:MGI Symbol%3BAcc:MGI:97877]	K14622: RBP2, CRBP2; retinol binding protein 2	mmu04977: Vitamin digestion and absorption - Mus musculus (house mouse)	GO:0001523: retinoid metabolic process; GO:0005501: retinoid binding; GO:0005504: fatty acid binding; GO:0005634: nucleus; GO:0005737: cytoplasm; GO:0005829: cytosol; GO:0005829: cytosol; GO:0008289: lipid binding; GO:0015908: fatty acid transport; GO:0016918: retinal binding; GO:0019841: retinol binding
ENSMUSG00000114934	Gm48342	18	14	17	8	6	3	4	1	1	6	0.2813	0.2163	0.3032	0.126	0.1002	0.0586	0.0726	0.0182	0.0213	0.1098	-1.90962	0.00121303	0.0214276	down	13	120159896	120166085	-	lncRNA	predicted gene%2C 48342 [Source:MGI Symbol%3BAcc:MGI:6097804]
ENSMUSG00000048473	Sult6b2	0	0	1	0	0	0	524	0	324	0	0	0	0.0157	0	0	0	8.3666	0	6.0719	0	9.79165	0.00121555	0.0214495	up	6	142730930	142750228	-	protein_coding	sulfotransferase family 6B%2C member 2 [Source:MGI Symbol%3BAcc:MGI:2685612]			GO:0005737: cytoplasm; GO:0008146: sulfotransferase activity; GO:0051923: sulfation
ENSMUSG00000054128	H2-T3	0	0	1	0	0	1	93	0	45	2	0	0	0.0124	0	0	0.0136	1.1757	0	0.6677	0.0255	6.83816	0.00123465	0.0216948	up	17	36496464	36501179	-	protein_coding	histocompatibility 2%2C T region locus 3 [Source:MGI Symbol%3BAcc:MGI:95959]	K06751: MHC1; MHC class I antigen	mmu04144: Endocytosis - Mus musculus (house mouse); mmu04145: Phagosome - Mus musculus (house mouse); mmu04218: Cellular senescence - Mus musculus (house mouse); mmu04514: Cell adhesion molecules - Mus musculus (house mouse); mmu04612: Antigen processing and presentation - Mus musculus (house mouse); mmu04940: Type I diabetes mellitus - Mus musculus (house mouse); mmu05163: Human cytomegalovirus …	GO:0000139: Golgi membrane; GO:0001916: positive regulation of T cell mediated cytotoxicity; GO:0002476: antigen processing and presentation of endogenous peptide antigen via MHC class Ib; GO:0002486: antigen processing and presentation of endogenous peptide antigen via MHC class I via ER pathway, TAP-independent; GO:0005102: signaling receptor binding; GO:0005102: signaling receptor binding; GO:…
ENSMUSG00000034919	Ttc22	1	4	2	2	3	4	24	4	22	5	0.0089	0.0354	0.0204	0.018	0.0287	0.0447	0.2495	0.0416	0.2684	0.0524	2.46618	0.00124051	0.0217274	up	4	106479629	106497386	+	protein_coding	tetratricopeptide repeat domain 22 [Source:MGI Symbol%3BAcc:MGI:3045307]	K24933: TTC22; tetratricopeptide repeat protein 22		GO:0003674: molecular_function; GO:0005575: cellular_component; GO:0008150: biological_process
ENSMUSG00000054135	A430110L20Rik	17	10	6	10	14	24	18	25	16	22	0.2008	0.1168	0.0809	0.1191	0.1766	0.3544	0.247	0.3432	0.2577	0.3042	1.05183	0.00124098	0.0217274	up	1	181053551	181056063	+	lncRNA	RIKEN cDNA A430110L20 gene [Source:MGI Symbol%3BAcc:MGI:3036249]
ENSMUSG00000060572	Mfap2	4	7	8	8	6	10	23	16	20	9	0.098	0.1696	0.2238	0.1976	0.1571	0.3064	0.655	0.4558	0.6685	0.2582	1.39779	0.00128005	0.02212	up	4	140737729	140743295	+	protein_coding	microfibrillar-associated protein 2 [Source:MGI Symbol%3BAcc:MGI:99559]	K25406: MFAP2; microfibrillar-associated protein 2		GO:0001527: microfibril; GO:0001527: microfibril; GO:0001527: microfibril; GO:0001968: fibronectin binding; GO:0005201: extracellular matrix structural constituent; GO:0005515: protein binding; GO:0005576: extracellular region; GO:0030220: platelet formation; GO:0048048: embryonic eye morphogenesis; GO:0062023: collagen-containing extracellular matrix; GO:0070051: fibrinogen binding; GO:0120162: …
ENSMUSG00000022126	Acod1	16	12	8	12	33	26	20	77	29	56	0.181	0.1342	0.1033	0.1369	0.3989	0.3678	0.263	1.0127	0.4475	0.7418	1.5033	0.00129849	0.0223922	up	14	103284413	103294009	+	protein_coding	aconitate decarboxylase 1 [Source:MGI Symbol%3BAcc:MGI:103206]	K17724: IRG1; aconitate decarboxylase [EC:4.1.1.6]	mmu01100: Metabolic pathways - Mus musculus (house mouse)	GO:0002376: immune system process; GO:0002760: positive regulation of antimicrobial humoral response; GO:0002760: positive regulation of antimicrobial humoral response; GO:0005739: mitochondrion; GO:0005739: mitochondrion; GO:0006952: defense response; GO:0006952: defense response; GO:0006952: defense response; GO:0006954: inflammatory response; GO:0007566: embryo implantation; GO:0009617: respon…
ENSMUSG00000074259	Gramd2	5	5	4	4	4	10	16	12	10	7	0.0242	0.0239	0.0221	0.0195	0.0207	0.0605	0.0899	0.0674	0.0659	0.0396	1.48441	0.00131582	0.0226385	up	9	59587427	59626157	+	protein_coding	GRAM domain containing 2 [Source:MGI Symbol%3BAcc:MGI:3528937]			GO:0005546: phosphatidylinositol-4,5-bisphosphate binding; GO:0005546: phosphatidylinositol-4,5-bisphosphate binding; GO:0005783: endoplasmic reticulum; GO:0005886: plasma membrane; GO:0008289: lipid binding; GO:0016020: membrane; GO:0016021: integral component of membrane; GO:0031227: intrinsic component of endoplasmic reticulum membrane; GO:0031227: intrinsic component of endoplasmic reticulum …
ENSMUSG00000001517	Foxm1	30	24	29	27	30	37	98	74	24	40	0.1547	0.1224	0.1707	0.1404	0.1653	0.2386	0.5874	0.4436	0.1688	0.2415	1.09606	0.00133473	0.0228052	up	6	128339930	128353109	+	protein_coding	forkhead box M1 [Source:MGI Symbol%3BAcc:MGI:1347487]	K09406: FOXM; forkhead box protein M	mmu04218: Cellular senescence - Mus musculus (house mouse)	GO:0000086: G2/M transition of mitotic cell cycle; GO:0000122: negative regulation of transcription by RNA polymerase II; GO:0000976: transcription cis-regulatory region binding; GO:0000977: RNA polymerase II transcription regulatory region sequence-specific DNA binding; GO:0000977: RNA polymerase II transcription regulatory region sequence-specific DNA binding; GO:0001570: vasculogenesis; GO:000…	Fork_head
ENSMUSG00000026149	Tm4sf20	3	1	3	0	0	4	220	1	139	0	0.059	0.0195	0.0674	0	0	0.0984	5.0314	0.0229	3.7312	0	5.86976	0.00136483	0.0232243	up	1	82734370	82746182	-	protein_coding	transmembrane 4 L six family member 20 [Source:MGI Symbol%3BAcc:MGI:1913511]	K24923: TM4SF20; transmembrane 4 L6 family member 20		GO:0003674: molecular_function; GO:0005783: endoplasmic reticulum; GO:0005789: endoplasmic reticulum membrane; GO:0005886: plasma membrane; GO:0005925: focal adhesion; GO:0016020: membrane; GO:0016021: integral component of membrane; GO:0045861: negative regulation of proteolysis
ENSMUSG00000026628	Atf3	1043	691	541	975	485	128	200	433	250	566	14.3701	9.4128	8.508	13.5423	7.1392	2.2052	3.2022	6.9346	4.6981	9.1295	-1.06729	0.00140785	0.0236907	down	1	190902493	190950236	-	protein_coding	activating transcription factor 3 [Source:MGI Symbol%3BAcc:MGI:109384]	K09032: ATF3, LRF1; activating transcription factor 3		GO:0000122: negative regulation of transcription by RNA polymerase II; GO:0000122: negative regulation of transcription by RNA polymerase II; GO:0000976: transcription cis-regulatory region binding; GO:0000977: RNA polymerase II transcription regulatory region sequence-specific DNA binding; GO:0000978: RNA polymerase II cis-regulatory region sequence-specific DNA binding; GO:0000978: RNA polymera…	TF_bZIP
ENSMUSG00000030346	Rad51ap1	7	9	9	15	7	13	36	23	13	17	0.0432	0.0549	0.0633	0.0932	0.0461	0.1002	0.258	0.1649	0.1093	0.1227	1.26517	0.00157674	0.0258806	up	6	126900013	126916550	-	protein_coding	RAD51 associated protein 1 [Source:MGI Symbol%3BAcc:MGI:1098224]	K20778: RAD51AP1; RAD51-associated protein 1		GO:0000217: DNA secondary structure binding; GO:0000724: double-strand break repair via homologous recombination; GO:0000724: double-strand break repair via homologous recombination; GO:0000781: chromosome, telomeric region; GO:0000785: chromatin; GO:0003677: DNA binding; GO:0003690: double-stranded DNA binding; GO:0003690: double-stranded DNA binding; GO:0003697: single-stranded DNA binding; GO:…
ENSMUSG00000024313	Mep1b	0	1	0	0	1	0	203	2	149	0	0	0.0112	0	0	0.0121	0	2.6671	0.0263	2.2977	0	7.60876	0.0015849	0.025989	up	18	21194980	21233256	+	protein_coding	meprin 1 beta [Source:MGI Symbol%3BAcc:MGI:96964]	K08606: MEP1B; meprin B [EC:3.4.24.63]	mmu04974: Protein digestion and absorption - Mus musculus (house mouse)	GO:0004222: metalloendopeptidase activity; GO:0004222: metalloendopeptidase activity; GO:0005576: extracellular region; GO:0005886: plasma membrane; GO:0005887: integral component of plasma membrane; GO:0006508: proteolysis; GO:0006954: inflammatory response; GO:0008233: peptidase activity; GO:0008237: metallopeptidase activity; GO:0008270: zinc ion binding; GO:0016020: membrane; GO:0016021: inte…
ENSMUSG00000028392	Bspry	10	2	5	7	7	11	22	10	25	11	0.1262	0.025	0.072	0.089	0.0944	0.1736	0.3226	0.1467	0.4303	0.1625	1.53131	0.00161301	0.0263977	up	4	62398290	62415535	+	protein_coding	B-box and SPRY domain containing [Source:MGI Symbol%3BAcc:MGI:2177191]			GO:0005499: vitamin D binding; GO:0005737: cytoplasm; GO:0006811: ion transport; GO:0006816: calcium ion transport; GO:0008270: zinc ion binding; GO:0016020: membrane; GO:0016567: protein ubiquitination; GO:0031252: cell leading edge; GO:0046872: metal ion binding; GO:0048471: perinuclear region of cytoplasm; GO:0061630: ubiquitin protein ligase activity; GO:1990830: cellular response to leukemia…
ENSMUSG00000094793	Mup12	371	16128	24684	31621	60505	4402	7	147	21	224	11.89	511.042	902.985	1021.64	2071.73	176.414	0.2607	5.4763	0.918	8.4045	-4.65339	0.00162847	0.0265621	down	4	60693382	60697325	-	protein_coding	major urinary protein 12 [Source:MGI Symbol%3BAcc:MGI:3780193]			GO:0003674: molecular_function; GO:0005575: cellular_component; GO:0005615: extracellular space; GO:0008150: biological_process
ENSMUSG00000005667	Mthfd2	37	28	18	22	14	22	43	58	30	62	0.3149	0.2356	0.1749	0.1888	0.1273	0.2341	0.4253	0.5738	0.3483	0.6178	1.02412	0.00165713	0.0268568	up	6	83282673	83302890	-	protein_coding	methylenetetrahydrofolate dehydrogenase (NAD+ dependent)%2C methenyltetrahydrofolate cyclohydrolase [Source:MGI Symbol%3BAcc:MGI:1338850]	K13403: MTHFD2; methylenetetrahydrofolate dehydrogenase(NAD+) / 5,10-methenyltetrahydrofolate cyclohydrolase [EC:1.5.1.15 3.5.4.9]	mmu00670: One carbon pool by folate - Mus musculus (house mouse); mmu01100: Metabolic pathways - Mus musculus (house mouse); mmu01240: Biosynthesis of cofactors - Mus musculus (house mouse)	GO:0000287: magnesium ion binding; GO:0003824: catalytic activity; GO:0004477: methenyltetrahydrofolate cyclohydrolase activity; GO:0004477: methenyltetrahydrofolate cyclohydrolase activity; GO:0004477: methenyltetrahydrofolate cyclohydrolase activity; GO:0004486: methylenetetrahydrofolate dehydrogenase [NAD(P)+] activity; GO:0004487: methylenetetrahydrofolate dehydrogenase (NAD+) activity; GO:00…
ENSMUSG00000022584	Ly6c2	109	46	48	35	57	71	73	138	144	91	1.1806	0.4926	0.5934	0.3822	0.6596	0.9616	0.9188	1.7374	2.1274	1.1539	1.00194	0.00166385	0.0269134	up	15	74980007	74983819	-	protein_coding	lymphocyte antigen 6 complex%2C locus C2 [Source:MGI Symbol%3BAcc:MGI:3712069]			GO:0005886: plasma membrane; GO:0009986: cell surface; GO:0016020: membrane; GO:0030550: acetylcholine receptor inhibitor activity; GO:0031225: anchored component of membrane; GO:0033130: acetylcholine receptor binding; GO:0095500: acetylcholine receptor signaling pathway
ENSMUSG00000000308	Ckmt1	33	27	43	32	25	29	529	32	310	29	0.3924	0.3174	0.5836	0.3836	0.3176	0.4312	7.3094	0.4423	5.0275	0.4037	2.68866	0.00173719	0.0277767	up	2	121188195	121194218	+	protein_coding	creatine kinase%2C mitochondrial 1%2C ubiquitous [Source:MGI Symbol%3BAcc:MGI:99441]	K00933: E2.7.3.2; creatine kinase [EC:2.7.3.2]	mmu00330: Arginine and proline metabolism - Mus musculus (house mouse); mmu01100: Metabolic pathways - Mus musculus (house mouse)	GO:0000166: nucleotide binding; GO:0003824: catalytic activity; GO:0004111: creatine kinase activity; GO:0004111: creatine kinase activity; GO:0005515: protein binding; GO:0005524: ATP binding; GO:0005739: mitochondrion; GO:0005739: mitochondrion; GO:0005739: mitochondrion; GO:0005739: mitochondrion; GO:0005743: mitochondrial inner membrane; GO:0016020: membrane; GO:0016301: kinase activity; GO:0…
ENSMUSG00000029161	Cgref1	27	36	14	15	13	36	127	38	68	13	0.3849	0.5074	0.2278	0.2155	0.198	0.6417	2.1037	0.6296	1.3221	0.2169	1.60493	0.00175028	0.0278527	up	5	31090487	31102935	-	protein_coding	cell growth regulator with EF hand domain 1 [Source:MGI Symbol%3BAcc:MGI:1915817]			GO:0003674: molecular_function; GO:0005509: calcium ion binding; GO:0005575: cellular_component; GO:0005576: extracellular region; GO:0007049: cell cycle; GO:0007155: cell adhesion; GO:0030308: negative regulation of cell growth; GO:0046872: metal ion binding; GO:0051726: regulation of cell cycle
ENSMUSG00000021250	Fos	1481	462	482	359	167	139	280	130	140	58	18.6869	5.7636	6.942	4.5666	2.2513	2.1932	4.1057	1.9067	2.4095	0.8568	-1.77369	0.00176493	0.0280104	down	12	85520664	85524047	+	protein_coding	FBJ osteosarcoma oncogene [Source:MGI Symbol%3BAcc:MGI:95574]	K04379: FOS; proto-oncogene protein c-fos	mmu01522: Endocrine resistance - Mus musculus (house mouse); mmu04010: MAPK signaling pathway - Mus musculus (house mouse); mmu04024: cAMP signaling pathway - Mus musculus (house mouse); mmu04210: Apoptosis - Mus musculus (house mouse); mmu04380: Osteoclast differentiation - Mus musculus (house mouse); mmu04620: Toll-like receptor signaling pathway - Mus musculus (house mouse); mmu04657: IL-17 si…	GO:0000976: transcription cis-regulatory region binding; GO:0000978: RNA polymerase II cis-regulatory region sequence-specific DNA binding; GO:0000978: RNA polymerase II cis-regulatory region sequence-specific DNA binding; GO:0000979: RNA polymerase II core promoter sequence-specific DNA binding; GO:0000981: DNA-binding transcription factor activity, RNA polymerase II-specific; GO:0001221: transc…	TF_bZIP
ENSMUSG00000028255	Clca1	0	0	1	0	0	0	238	1	303	0	0	0	0.009	0	0	0	2.1732	0.0091	3.2473	0	9.1846	0.00178783	0.0282349	up	3	144709578	144738537	-	protein_coding	chloride channel accessory 1 [Source:MGI Symbol%3BAcc:MGI:1346342]	K05027: CLCA1; calcium-activated chloride channel regulator 1	mmu04924: Renin secretion - Mus musculus (house mouse); mmu04972: Pancreatic secretion - Mus musculus (house mouse)	GO:0005229: intracellular calcium activated chloride channel activity; GO:0005254: chloride channel activity; GO:0005576: extracellular region; GO:0005887: integral component of plasma membrane; GO:0005902: microvillus; GO:0006508: proteolysis; GO:0006811: ion transport; GO:0006816: calcium ion transport; GO:0006821: chloride transport; GO:0008233: peptidase activity; GO:0008237: metallopeptidase…
ENSMUSG00000049265	Kcnk3	31	28	17	29	26	16	33	29	141	174	0.2314	0.2066	0.1448	0.2182	0.2073	0.1493	0.2862	0.2516	1.4355	1.5205	1.78808	0.00180311	0.028342	up	5	30745514	30782615	+	protein_coding	potassium channel%2C subfamily K%2C member 3 [Source:MGI Symbol%3BAcc:MGI:1100509]	K04914: KCNK3, K2P3.1; potassium channel subfamily K member 3	mmu04925: Aldosterone synthesis and secretion - Mus musculus (house mouse); mmu04927: Cortisol synthesis and secretion - Mus musculus (house mouse); mmu04934: Cushing syndrome - Mus musculus (house mouse)	GO:0005216: ion channel activity; GO:0005252: open rectifier potassium channel activity; GO:0005267: potassium channel activity; GO:0005886: plasma membrane; GO:0005887: integral component of plasma membrane; GO:0006811: ion transport; GO:0006813: potassium ion transport; GO:0008022: protein C-terminus binding; GO:0009410: response to xenobiotic stimulus; GO:0015271: outward rectifier potassium c…
ENSMUSG00000052131	Akr1b7	65	20	44	72	68	123	61	47	177	208	1.5059	0.4581	1.1635	1.6816	1.6831	3.5633	1.6423	1.2657	5.5931	5.6415	1.38323	0.00181581	0.028488	up	6	34389269	34400077	+	protein_coding	aldo-keto reductase family 1%2C member B7 [Source:MGI Symbol%3BAcc:MGI:101918]	K00011: AKR1B; aldehyde reductase [EC:1.1.1.21]	mmu00040: Pentose and glucuronate interconversions - Mus musculus (house mouse); mmu00051: Fructose and mannose metabolism - Mus musculus (house mouse); mmu00052: Galactose metabolism - Mus musculus (house mouse); mmu00561: Glycerolipid metabolism - Mus musculus (house mouse); mmu00790: Folate biosynthesis - Mus musculus (house mouse); mmu01100: Metabolic pathways - Mus musculus (house mouse)	GO:0001758: retinal dehydrogenase activity; GO:0004032: alditol:NADP+ 1-oxidoreductase activity; GO:0005576: extracellular region; GO:0005737: cytoplasm; GO:0005739: mitochondrion; GO:0005739: mitochondrion; GO:0005764: lysosome; GO:0005829: cytosol; GO:0008106: alcohol dehydrogenase (NADP+) activity; GO:0016491: oxidoreductase activity; GO:0044255: cellular lipid metabolic process; GO:0045550: g…
ENSMUSG00000020447	Npc1l1	2	4	4	4	0	3	88	1	105	4	0.0133	0.0263	0.0303	0.0268	0	0.0249	0.6794	0.0077	0.9515	0.0311	4.04149	0.00182781	0.0286225	up	11	6161013	6180143	-	protein_coding	NPC1 like intracellular cholesterol transporter 1 [Source:MGI Symbol%3BAcc:MGI:2685089]	K14461: NPC1L1; Niemann-Pick C1-like protein 1	mmu04975: Fat digestion and absorption - Mus musculus (house mouse)	GO:0005319: lipid transporter activity; GO:0005515: protein binding; GO:0005886: plasma membrane; GO:0005886: plasma membrane; GO:0006629: lipid metabolic process; GO:0006695: cholesterol biosynthetic process; GO:0008202: steroid metabolic process; GO:0008203: cholesterol metabolic process; GO:0015485: cholesterol binding; GO:0015918: sterol transport; GO:0016020: membrane; GO:0016020: membrane; …
ENSMUSG00000039187	Fanci	6	6	7	4	7	6	22	20	12	12	0.0308	0.0305	0.0411	0.0207	0.0384	0.0386	0.1314	0.1195	0.0841	0.0722	1.40877	0.00186712	0.0291	up	7	79041677	79100012	+	protein_coding	Fanconi anemia%2C complementation group I [Source:MGI Symbol%3BAcc:MGI:2384790]	K10895: FANCI; fanconi anemia group I protein	mmu03460: Fanconi anemia pathway - Mus musculus (house mouse)	GO:0005634: nucleus; GO:0005654: nucleoplasm; GO:0005737: cytoplasm; GO:0005829: cytosol; GO:0006281: DNA repair; GO:0006974: cellular response to DNA damage stimulus; GO:0007049: cell cycle; GO:0031398: positive regulation of protein ubiquitination; GO:0043240: Fanconi anaemia nuclear complex; GO:0070182: DNA polymerase binding; GO:0070182: DNA polymerase binding; GO:1990391: DNA repair complex
ENSMUSG00000022589	Cyp11b2	1	0	0	0	0	1	0	1	19	15	0.0183	0	0	0	0	0.0228	0	0.0212	0.4733	0.3207	4.9314	0.00189439	0.0293349	up	15	74722859	74728167	-	protein_coding	cytochrome P450%2C family 11%2C subfamily b%2C polypeptide 2 [Source:MGI Symbol%3BAcc:MGI:88584]	K00497: CYP11B1; steroid 11beta-monooxygenase [EC:1.14.15.4]	mmu00140: Steroid hormone biosynthesis - Mus musculus (house mouse); mmu01100: Metabolic pathways - Mus musculus (house mouse); mmu04927: Cortisol synthesis and secretion - Mus musculus (house mouse); mmu04934: Cushing syndrome - Mus musculus (house mouse)	GO:0001991: regulation of systemic arterial blood pressure by circulatory renin-angiotensin; GO:0002017: regulation of blood volume by renal aldosterone; GO:0004497: monooxygenase activity; GO:0004507: steroid 11-beta-monooxygenase activity; GO:0004507: steroid 11-beta-monooxygenase activity; GO:0004507: steroid 11-beta-monooxygenase activity; GO:0005506: iron ion binding; GO:0005739: mitochondri…
ENSMUSG00000018919	Tm4sf5	6	6	3	7	7	4	122	3	115	5	0.1583	0.1565	0.0903	0.1862	0.1973	0.1319	3.74	0.092	4.1379	0.1544	3.2974	0.002	0.0305698	up	11	70396070	70402004	+	protein_coding	transmembrane 4 superfamily member 5 [Source:MGI Symbol%3BAcc:MGI:1922854]	K24920: TM4SF5; transmembrane 4 L6 family member 5		GO:0005765: lysosomal membrane; GO:0005886: plasma membrane; GO:0016021: integral component of membrane; GO:0034618: arginine binding; GO:2000045: regulation of G1/S transition of mitotic cell cycle
ENSMUSG00000074240	Cib3	14	83	39	15	55	482	98	181	46	89	0.1991	1.1669	0.633	0.215	0.8356	8.5707	1.6195	2.9918	0.8922	1.4816	2.26689	0.0020681	0.0312141	up	8	72958179	72966840	-	protein_coding	calcium and integrin binding family member 3 [Source:MGI Symbol%3BAcc:MGI:2685953]	K23838: CIB3; calcium and integrin-binding protein 3		GO:0000287: magnesium ion binding; GO:0000287: magnesium ion binding; GO:0003674: molecular_function; GO:0005509: calcium ion binding; GO:0005509: calcium ion binding; GO:0005575: cellular_component; GO:0008150: biological_process; GO:0046872: metal ion binding; GO:0055074: calcium ion homeostasis
ENSMUSG00000047730	Fcgbp	49	29	53	40	36	22	640	39	738	28	0.1385	0.0811	0.171	0.114	0.1087	0.0778	2.1027	0.1282	2.8459	0.0927	3.01145	0.00208577	0.031424	up	7	27770661	27820287	+	protein_coding	Fc fragment of IgG binding protein [Source:MGI Symbol%3BAcc:MGI:2444336]			GO:0005515: protein binding; GO:0005615: extracellular space; GO:0008150: biological_process; GO:0031012: extracellular matrix; GO:0031012: extracellular matrix
ENSMUSG00000027326	Knl1	4	12	7	5	4	8	37	31	11	9	0.0139	0.0412	0.0278	0.0175	0.0148	0.0348	0.1494	0.1252	0.0521	0.0366	1.71782	0.00213348	0.0316991	up	2	118877600	118935982	+	protein_coding	kinetochore scaffold 1 [Source:MGI Symbol%3BAcc:MGI:1923714]	K11542: CASC5, KNL1; protein CASC5		GO:0000775: chromosome, centromeric region; GO:0000776: kinetochore; GO:0000776: kinetochore; GO:0001669: acrosomal vesicle; GO:0003674: molecular_function; GO:0005634: nucleus; GO:0005634: nucleus; GO:0005654: nucleoplasm; GO:0005694: chromosome; GO:0007049: cell cycle; GO:0007059: chromosome segregation; GO:0008608: attachment of spindle microtubules to kinetochore; GO:0008608: attachment of sp…
ENSMUSG00000027350	Chgb	2	0	0	2	0	0	21	0	158	260	0.0217	0	0	0.0218	0	0	0.2643	0	2.3342	3.2969	7.04859	0.00212894	0.0316991	up	2	132623198	132636999	+	protein_coding	chromogranin B [Source:MGI Symbol%3BAcc:MGI:88395]	K19991: CHGB; chromogranin-B		GO:0005515: protein binding; GO:0005576: extracellular region; GO:0005615: extracellular space; GO:0030141: secretory granule; GO:0030141: secretory granule
ENSMUSG00000028039	Efna3	14	24	23	23	24	74	19	56	40	29	0.1707	0.2893	0.3201	0.2827	0.3126	1.1282	0.2692	0.7937	0.6652	0.414	1.17454	0.00213076	0.0316991	up	3	89221206	89230272	-	protein_coding	ephrin A3 [Source:MGI Symbol%3BAcc:MGI:106644]	K05462: EFNA; ephrin-A	mmu04010: MAPK signaling pathway - Mus musculus (house mouse); mmu04014: Ras signaling pathway - Mus musculus (house mouse); mmu04015: Rap1 signaling pathway - Mus musculus (house mouse); mmu04151: PI3K-Akt signaling pathway - Mus musculus (house mouse); mmu04360: Axon guidance - Mus musculus (house mouse); mmu05206: MicroRNAs in cancer - Mus musculus (house mouse)	GO:0005886: plasma membrane; GO:0007411: axon guidance; GO:0016020: membrane; GO:0016525: negative regulation of angiogenesis; GO:0031225: anchored component of membrane; GO:0046875: ephrin receptor binding; GO:0046875: ephrin receptor binding; GO:0046875: ephrin receptor binding; GO:0048013: ephrin receptor signaling pathway; GO:0048013: ephrin receptor signaling pathway; GO:0048013: ephrin rece…
ENSMUSG00000055114	Anxa13	58	41	43	63	38	56	308	45	128	55	1.2555	0.8775	1.0624	1.3748	0.8788	1.5158	7.7479	1.1323	3.7792	1.3938	1.44336	0.00212837	0.0316991	up	15	58204867	58261093	-	protein_coding	annexin A13 [Source:MGI Symbol%3BAcc:MGI:1917037]	K17099: ANXA13; annexin A13		GO:0001786: phosphatidylserine binding; GO:0005509: calcium ion binding; GO:0005509: calcium ion binding; GO:0005544: calcium-dependent phospholipid binding; GO:0005654: nucleoplasm; GO:0005737: cytoplasm; GO:0005886: plasma membrane; GO:0016020: membrane; GO:0019898: extrinsic component of membrane; GO:0031410: cytoplasmic vesicle; GO:1901611: phosphatidylglycerol binding
ENSMUSG00000061531	Tmem236	0	0	0	0	2	0	82	2	47	4	0	0	0	0	0.0173	0	0.7729	0.0189	0.52	0.038	6.20458	0.00213631	0.0316991	up	2	14179334	14226804	+	protein_coding	transmembrane protein 236 [Source:MGI Symbol%3BAcc:MGI:1919309]			GO:0003674: molecular_function; GO:0005575: cellular_component; GO:0008150: biological_process; GO:0016020: membrane; GO:0016021: integral component of membrane
ENSMUSG00000029602	Rasal1	16	16	23	15	4	54	40	23	22	23	0.1342	0.1327	0.2202	0.1268	0.0358	0.5662	0.3898	0.2242	0.2516	0.2258	1.29101	0.00214001	0.0317258	up	5	120786877	120817662	+	protein_coding	RAS protein activator like 1 (GAP1 like) [Source:MGI Symbol%3BAcc:MGI:1330842]	K17632: RASAL1; RAS protein activator-like 1	mmu04014: Ras signaling pathway - Mus musculus (house mouse)	GO:0005096: GTPase activator activity; GO:0005543: phospholipid binding; GO:0005829: cytosol; GO:0005886: plasma membrane; GO:0007165: signal transduction; GO:0030154: cell differentiation; GO:0035556: intracellular signal transduction; GO:0043087: regulation of GTPase activity; GO:0046580: negative regulation of Ras protein signal transduction; GO:0046872: metal ion binding; GO:0071277: cellular…
ENSMUSG00000063600	Egfem1	38	30	30	37	23	11	10	24	17	6	0.27	0.2107	0.2433	0.265	0.1746	0.0977	0.0826	0.1982	0.1647	0.0499	-1.04431	0.00216412	0.0320262	down	3	29136172	29745358	+	protein_coding	EGF-like and EMI domain containing 1 [Source:MGI Symbol%3BAcc:MGI:1922990]			GO:0003674: molecular_function; GO:0005509: calcium ion binding; GO:0005575: cellular_component; GO:0008150: biological_process
ENSMUSG00000030717	Nupr1	86	43	26	130	29	57	73	390	285	258	1.0152	0.5019	0.3503	1.5471	0.3658	0.8414	1.0014	5.3515	4.5889	3.5656	1.96579	0.00216888	0.0320399	up	7	126222421	126230033	-	protein_coding	nuclear protein transcription regulator 1 [Source:MGI Symbol%3BAcc:MGI:1891834]	K15626: NUPR1, COM1; nuclear protein 1	mmu05202: Transcriptional misregulation in cancer - Mus musculus (house mouse)	GO:0002526: acute inflammatory response; GO:0003677: DNA binding; GO:0003682: chromatin binding; GO:0003713: transcription coactivator activity; GO:0005515: protein binding; GO:0005634: nucleus; GO:0005634: nucleus; GO:0005654: nucleoplasm; GO:0005737: cytoplasm; GO:0006473: protein acetylation; GO:0008285: negative regulation of cell population proliferation; GO:0008584: male gonad development; …
ENSMUSG00000046804	Phgr1	1	0	0	2	0	1	26	0	30	2	0.0543	0	0	0.1094	0	0.0678	1.6393	0	2.2201	0.127	4.5313	0.00218463	0.032161	up	2	118603250	118608646	+	protein_coding	proline/histidine/glycine-rich 1 [Source:MGI Symbol%3BAcc:MGI:1858382]			GO:0003674: molecular_function; GO:0005575: cellular_component; GO:0008150: biological_process
ENSMUSG00000060509	Xcr1	36	16	10	21	20	49	25	50	32	28	0.2399	0.1054	0.0761	0.1411	0.1424	0.4084	0.1936	0.3873	0.2909	0.2185	1.02506	0.00220484	0.0323707	up	9	123681380	123691094	-	protein_coding	chemokine (C motif) receptor 1 [Source:MGI Symbol%3BAcc:MGI:1346338]	K04193: XCR1; XC chemokine receptor 1	mmu04060: Cytokine-cytokine receptor interaction - Mus musculus (house mouse); mmu04061: Viral protein interaction with cytokine and cytokine receptor - Mus musculus (house mouse); mmu04062: Chemokine signaling pathway - Mus musculus (house mouse)	GO:0004930: G protein-coupled receptor activity; GO:0004950: chemokine receptor activity; GO:0005886: plasma membrane; GO:0006935: chemotaxis; GO:0006955: immune response; GO:0007165: signal transduction; GO:0007186: G protein-coupled receptor signaling pathway; GO:0007204: positive regulation of cytosolic calcium ion concentration; GO:0009897: external side of plasma membrane; GO:0016020: membra…
ENSMUSG00000117084	Gm22146	312	253	195	267	121	167	149	57	49	63	4.226	3.3882	3.0149	3.6459	1.751	2.8286	2.3454	0.8975	0.9053	0.999	-1.06483	0.00224002	0.0326289	down	17	28665474	28675431	+	lncRNA	predicted gene%2C 22146 [Source:MGI Symbol%3BAcc:MGI:5451923]
ENSMUSG00000113193	Gm40576	10	15	16	8	8	3	1	5	2	5	0.2576	0.3821	0.4705	0.2078	0.2202	0.0966	0.0299	0.1497	0.0703	0.1508	-1.68132	0.00225782	0.0327737	down	12	110191949	110202796	-	lncRNA	predicted gene%2C 40576 [Source:MGI Symbol%3BAcc:MGI:5623461]
ENSMUSG00000078439	Smim24	33	36	31	25	34	34	388	22	305	34	0.9257	0.9984	0.9925	0.7069	1.0189	1.1926	12.6478	0.7173	11.6693	1.1165	2.47213	0.00227506	0.0329953	up	10	81228885	81231226	+	protein_coding	small integral membrane protein 24 [Source:MGI Symbol%3BAcc:MGI:1919523]			GO:0003674: molecular_function; GO:0008150: biological_process; GO:0016020: membrane; GO:0016021: integral component of membrane
ENSMUSG00000045502	Hcar2	30	8	18	20	15	44	24	49	21	33	0.4613	0.1216	0.3159	0.31	0.2464	0.846	0.4289	0.8758	0.4404	0.5941	1.07839	0.0023345	0.0335946	up	5	124001633	124003562	-	protein_coding	hydroxycarboxylic acid receptor 2 [Source:MGI Symbol%3BAcc:MGI:1933383]	K08402: HCAR2_3, GPR109; hydroxycarboxylic acid receptor 2/3	mmu04024: cAMP signaling pathway - Mus musculus (house mouse)	GO:0001614: purinergic nucleotide receptor activity; GO:0004930: G protein-coupled receptor activity; GO:0004930: G protein-coupled receptor activity; GO:0005525: GTP binding; GO:0005886: plasma membrane; GO:0005886: plasma membrane; GO:0006915: apoptotic process; GO:0007165: signal transduction; GO:0007186: G protein-coupled receptor signaling pathway; GO:0007186: G protein-coupled receptor sign…
ENSMUSG00000078687	Mup8	1	5	34	5	2	1	0	1	1	0	0.0301	0.1488	1.1681	0.1517	0.0643	0.0376	0	0.035	0.0411	0	-3.8885	0.00235461	0.0337386	down	4	60218621	60222599	-	protein_coding	major urinary protein 8 [Source:MGI Symbol%3BAcc:MGI:3709619]			GO:0005549: odorant binding; GO:0005615: extracellular space; GO:0005615: extracellular space; GO:0008150: biological_process; GO:0097159: organic cyclic compound binding
ENSMUSG00000035852	Misp	22	23	12	25	18	19	171	24	90	14	0.2292	0.237	0.1427	0.2626	0.2004	0.2476	2.0707	0.2907	1.2792	0.1708	1.84065	0.00236338	0.0338148	up	10	79656823	79666324	+	protein_coding	mitotic spindle positioning [Source:MGI Symbol%3BAcc:MGI:1926156]			GO:0000132: establishment of mitotic spindle orientation; GO:0003779: actin binding; GO:0005737: cytoplasm; GO:0005856: cytoskeleton; GO:0005884: actin filament; GO:0005886: plasma membrane; GO:0005925: focal adhesion; GO:0007049: cell cycle; GO:0016477: cell migration; GO:0030054: cell junction; GO:0030864: cortical actin cytoskeleton; GO:0031616: spindle pole centrosome; GO:0043231: intracellul…
ENSMUSG00000033578	Tmem35a	6	4	1	7	4	9	5	6	25	33	0.0928	0.0612	0.0177	0.1092	0.0661	0.1741	0.0899	0.1079	0.5276	0.5978	2.03681	0.0023735	0.0339219	up	X	133195974	133206718	+	protein_coding	transmembrane protein 35A [Source:MGI Symbol%3BAcc:MGI:1914814]	K26241: NACHO, TMEM35A; novel acetylcholine receptor chaperone		GO:0005515: protein binding; GO:0005777: peroxisome; GO:0005783: endoplasmic reticulum; GO:0005783: endoplasmic reticulum; GO:0005783: endoplasmic reticulum; GO:0016020: membrane; GO:0016021: integral component of membrane; GO:0030548: acetylcholine receptor regulator activity; GO:0030548: acetylcholine receptor regulator activity; GO:0030548: acetylcholine receptor regulator activity; GO:0031410…
ENSMUSG00000020651	Slc26a4	25	7	13	20	11	6	5	4	1	7	0.2386	0.0661	0.1416	0.1925	0.1122	0.0716	0.0555	0.0444	0.013	0.0782	-1.55308	0.00241283	0.0343026	down	12	31569826	31609968	-	protein_coding	solute carrier family 26%2C member 4 [Source:MGI Symbol%3BAcc:MGI:1346029]	K14702: SLC26A4, PDS; solute carrier family 26 (sodium-independent chloride/iodide transporter), member 4	mmu04918: Thyroid hormone synthesis - Mus musculus (house mouse)	GO:0005886: plasma membrane; GO:0005887: integral component of plasma membrane; GO:0006885: regulation of pH; GO:0008271: secondary active sulfate transmembrane transporter activity; GO:0008272: sulfate transport; GO:0008509: anion transmembrane transporter activity; GO:0009887: animal organ morphogenesis; GO:0015106: bicarbonate transmembrane transporter activity; GO:0015108: chloride transmembr…
ENSMUSG00000031710	Ucp1	0	0	0	1	1	1	0	0	39	21	0	0	0	0.0183	0.0194	0.0227	0	0	0.965	0.446	5.13351	0.00244403	0.0345373	up	8	84016981	84025081	+	protein_coding	uncoupling protein 1 (mitochondrial%2C proton carrier) [Source:MGI Symbol%3BAcc:MGI:98894]	K08769: UCP1, SLC25A7; solute carrier family 25 (mitochondrial uncoupling protein), member 7	mmu03320: PPAR signaling pathway - Mus musculus (house mouse); mmu04371: Apelin signaling pathway - Mus musculus (house mouse); mmu04714: Thermogenesis - Mus musculus (house mouse); mmu05016: Huntington disease - Mus musculus (house mouse)	GO:0002024: diet induced thermogenesis; GO:0005515: protein binding; GO:0005525: GTP binding; GO:0005739: mitochondrion; GO:0005739: mitochondrion; GO:0005739: mitochondrion; GO:0005740: mitochondrial envelope; GO:0005743: mitochondrial inner membrane; GO:0006357: regulation of transcription by RNA polymerase II; GO:0006811: ion transport; GO:0006839: mitochondrial transport; GO:0009266: response…
ENSMUSG00000011034	Slc5a1	69	69	44	50	49	26	664	51	653	75	0.499	0.4933	0.3632	0.3645	0.3786	0.2351	5.5799	0.4287	6.4408	0.6349	2.58377	0.00247951	0.0349287	up	5	33261563	33320214	+	protein_coding	solute carrier family 5 (sodium/glucose cotransporter)%2C member 1 [Source:MGI Symbol%3BAcc:MGI:107678]	K14158: SLC5A1, SGLT1; solute carrier family 5 (sodium/glucose cotransporter), member 1	mmu04973: Carbohydrate digestion and absorption - Mus musculus (house mouse); mmu04976: Bile secretion - Mus musculus (house mouse); mmu04978: Mineral absorption - Mus musculus (house mouse)	GO:0000017: alpha-glucoside transport; GO:0001656: metanephros development; GO:0005355: glucose transmembrane transporter activity; GO:0005355: glucose transmembrane transporter activity; GO:0005372: water transmembrane transporter activity; GO:0005412: glucose:sodium symporter activity; GO:0005412: glucose:sodium symporter activity; GO:0005769: early endosome; GO:0005886: plasma membrane; GO:000…
ENSMUSG00000020080	Hkdc1	14	17	16	10	17	9	125	19	84	15	0.081	0.0972	0.1056	0.0583	0.105	0.0651	0.84	0.1277	0.6626	0.1016	1.92244	0.00248487	0.0349747	up	10	62218916	62258270	-	protein_coding	hexokinase domain containing 1 [Source:MGI Symbol%3BAcc:MGI:2384910]	K00844: HK; hexokinase [EC:2.7.1.1]	mmu00010: Glycolysis / Gluconeogenesis - Mus musculus (house mouse); mmu00051: Fructose and mannose metabolism - Mus musculus (house mouse); mmu00052: Galactose metabolism - Mus musculus (house mouse); mmu00500: Starch and sucrose metabolism - Mus musculus (house mouse); mmu00520: Amino sugar and nucleotide sugar metabolism - Mus musculus (house mouse); mmu00524: Neomycin, kanamycin and gentamici…	GO:0000166: nucleotide binding; GO:0001678: cellular glucose homeostasis; GO:0001678: cellular glucose homeostasis; GO:0001678: cellular glucose homeostasis; GO:0004340: glucokinase activity; GO:0004340: glucokinase activity; GO:0004396: hexokinase activity; GO:0005524: ATP binding; GO:0005536: glucose binding; GO:0005739: mitochondrion; GO:0005739: mitochondrion; GO:0005829: cytosol; GO:0005975:…
ENSMUSG00000001986	Gria3	42	56	32	18	27	54	132	59	85	28	0.1264	0.1667	0.1099	0.0546	0.0868	0.2033	0.4618	0.2064	0.349	0.0987	1.20248	0.00250423	0.0351482	up	X	40489731	40767478	+	protein_coding	glutamate receptor%2C ionotropic%2C AMPA3 (alpha 3) [Source:MGI Symbol%3BAcc:MGI:95810]	K05199: GRIA3; glutamate receptor 3	mmu04024: cAMP signaling pathway - Mus musculus (house mouse); mmu04080: Neuroactive ligand-receptor interaction - Mus musculus (house mouse); mmu04713: Circadian entrainment - Mus musculus (house mouse); mmu04723: Retrograde endocannabinoid signaling - Mus musculus (house mouse); mmu04724: Glutamatergic synapse - Mus musculus (house mouse); mmu04728: Dopaminergic synapse - Mus musculus (house mo…	GO:0001540: amyloid-beta binding; GO:0001919: regulation of receptor recycling; GO:0004970: ionotropic glutamate receptor activity; GO:0004971: AMPA glutamate receptor activity; GO:0004971: AMPA glutamate receptor activity; GO:0005216: ion channel activity; GO:0005515: protein binding; GO:0005886: plasma membrane; GO:0006811: ion transport; GO:0014069: postsynaptic density; GO:0015276: ligand-gat…
ENSMUSG00000035385	Ccl2	35	22	27	17	17	51	22	74	41	31	0.9127	0.5672	0.8037	0.4469	0.4737	1.6631	0.6667	2.2432	1.4584	0.9464	1.06339	0.00255071	0.0356608	up	11	81926397	81928279	+	protein_coding	chemokine (C-C motif) ligand 2 [Source:MGI Symbol%3BAcc:MGI:98259]	K14624: CCL2, MCP1; C-C motif chemokine 2	mmu04060: Cytokine-cytokine receptor interaction - Mus musculus (house mouse); mmu04061: Viral protein interaction with cytokine and cytokine receptor - Mus musculus (house mouse); mmu04062: Chemokine signaling pathway - Mus musculus (house mouse); mmu04621: NOD-like receptor signaling pathway - Mus musculus (house mouse); mmu04657: IL-17 signaling pathway - Mus musculus (house mouse); mmu04668: …	GO:0000165: MAPK cascade; GO:0001525: angiogenesis; GO:0001664: G protein-coupled receptor binding; GO:0001912: positive regulation of leukocyte mediated cytotoxicity; GO:0001938: positive regulation of endothelial cell proliferation; GO:0002523: leukocyte migration involved in inflammatory response; GO:0002548: monocyte chemotaxis; GO:0002548: monocyte chemotaxis; GO:0002687: positive regulation…
ENSMUSG00000087366	Junos	12	9	14	12	6	30	16	19	14	21	0.0637	0.0472	0.0848	0.0642	0.034	0.199	0.0986	0.1171	0.1013	0.1304	1.08031	0.00258365	0.0360609	up	4	94939771	95055555	+	lncRNA	jun proto-oncogene%2C opposite strand [Source:MGI Symbol%3BAcc:MGI:2652837]			GO:0003674: molecular_function; GO:0005575: cellular_component; GO:0008150: biological_process
ENSMUSG00000022322	Shcbp1	12	11	13	10	17	15	52	64	15	14	0.0566	0.0513	0.07	0.0475	0.0856	0.0884	0.2849	0.3507	0.0965	0.0773	1.46515	0.00262606	0.0364195	up	8	4785976	4829567	-	protein_coding	Shc SH2-domain binding protein 1 [Source:MGI Symbol%3BAcc:MGI:1338802]			GO:0005515: protein binding; GO:0005575: cellular_component; GO:0005737: cytoplasm; GO:0005856: cytoskeleton; GO:0008543: fibroblast growth factor receptor signaling pathway; GO:0008543: fibroblast growth factor receptor signaling pathway; GO:0042169: SH2 domain binding; GO:2000177: regulation of neural precursor cell proliferation
ENSMUSG00000046589	Lrrc8e	23	15	8	8	10	34	22	19	22	20	0.1651	0.1065	0.0656	0.0579	0.0767	0.3052	0.1835	0.1585	0.2154	0.1681	1.05838	0.00276195	0.0378843	up	8	4276827	4287470	+	protein_coding	leucine rich repeat containing 8 family%2C member E [Source:MGI Symbol%3BAcc:MGI:1919517]	K22038: LRRC8; volume-regulated anion channel		GO:0005225: volume-sensitive anion channel activity; GO:0005737: cytoplasm; GO:0005764: lysosome; GO:0005783: endoplasmic reticulum; GO:0005886: plasma membrane; GO:0005887: integral component of plasma membrane; GO:0006811: ion transport; GO:0006884: cell volume homeostasis; GO:0015810: aspartate transmembrane transport; GO:0016020: membrane; GO:0016021: integral component of membrane; GO:003017…
ENSMUSG00000032978	Guca2b	1	0	0	0	0	0	16	1	31	0	0.0341	0	0	0	0	0	0.6343	0.0397	1.4424	0	5.34712	0.0027855	0.0381447	up	4	119513804	119516151	-	protein_coding	guanylate cyclase activator 2b (retina) [Source:MGI Symbol%3BAcc:MGI:1270851]	K25556: GUCA2; guanylate cyclase activator 2		GO:0001750: photoreceptor outer segment; GO:0002023: reduction of food intake in response to dietary excess; GO:0005576: extracellular region; GO:0007589: body fluid secretion; GO:0009749: response to glucose; GO:0019934: cGMP-mediated signaling; GO:0030250: guanylate cyclase activator activity; GO:0035264: multicellular organism growth; GO:0042593: glucose homeostasis; GO:0045776: negative regul…
ENSMUSG00000063506	Arhgap22	2	4	4	5	4	7	11	11	8	10	0.0153	0.0303	0.035	0.0386	0.0327	0.067	0.0979	0.0979	0.0835	0.0896	1.46197	0.00286728	0.0391362	up	14	32935983	33091891	+	protein_coding	Rho GTPase activating protein 22 [Source:MGI Symbol%3BAcc:MGI:2443418]	K20642: ARHGAP22_24_25; Rho GTPase-activating protein 22/24/25		GO:0001525: angiogenesis; GO:0005096: GTPase activator activity; GO:0005634: nucleus; GO:0005737: cytoplasm; GO:0007165: signal transduction; GO:0007275: multicellular organism development; GO:0030154: cell differentiation; GO:0090630: activation of GTPase activity; GO:0098978: glutamatergic synapse; GO:0099175: regulation of postsynapse organization
ENSMUSG00000015452	Ager	10	13	6	13	9	16	21	12	36	18	0.1386	0.1782	0.0949	0.1817	0.1333	0.2773	0.3383	0.1933	0.6806	0.2921	1.20469	0.00296352	0.0401542	up	17	34816836	34819910	+	protein_coding	advanced glycosylation end product-specific receptor [Source:MGI Symbol%3BAcc:MGI:893592]	K19722: AGER, RAGE; receptor for advanced glycosylation end products	mmu04613: Neutrophil extracellular trap formation - Mus musculus (house mouse); mmu04933: AGE-RAGE signaling pathway in diabetic complications - Mus musculus (house mouse); mmu05010: Alzheimer disease - Mus musculus (house mouse); mmu05022: Pathways of neurodegeneration - multiple diseases - Mus musculus (house mouse); mmu05415: Diabetic cardiomyopathy - Mus musculus (house mouse); mmu05417: Lipi…	GO:0001540: amyloid-beta binding; GO:0001650: fibrillar center; GO:0001666: response to hypoxia; GO:0001774: microglial cell activation; GO:0001774: microglial cell activation; GO:0001914: regulation of T cell mediated cytotoxicity; GO:0001933: negative regulation of protein phosphorylation; GO:0001934: positive regulation of protein phosphorylation; GO:0001937: negative regulation of endothelial…
ENSMUSG00000034127	Tspan8	47	36	48	71	37	50	172	53	140	56	0.8195	0.6206	0.9553	1.248	0.6893	1.0902	3.4853	1.0742	3.3297	1.1432	1.14826	0.00302958	0.0407517	up	10	115652737	115685798	+	protein_coding	tetraspanin 8 [Source:MGI Symbol%3BAcc:MGI:2384918]	K17349: TSPAN8; tetraspanin-8		GO:0003674: molecular_function; GO:0005178: integrin binding; GO:0005887: integral component of plasma membrane; GO:0007283: spermatogenesis; GO:0009986: cell surface; GO:0010468: regulation of gene expression; GO:0016020: membrane; GO:0016021: integral component of membrane; GO:0030195: negative regulation of blood coagulation
ENSMUSG00000076605	Igkj2	119	36	18	70	23	99	74	171	98	98	82.1295	24.5652	14.1801	48.7037	16.9595	85.4397	59.3516	137.185	92.2547	79.1834	1.24002	0.00305406	0.0409818	up	6	70699900	70699942	+	IG_J_gene	immunoglobulin kappa joining 2 [Source:MGI Symbol%3BAcc:MGI:1316690]			GO:0003674: molecular_function; GO:0005575: cellular_component; GO:0008150: biological_process
ENSMUSG00000042834	Nrep	1241	1331	1777	1390	1878	318	1113	432	829	380	9.4241	9.9933	15.4031	10.6413	15.2368	3.0197	9.8222	3.8134	8.5868	3.3784	-1.16711	0.00309164	0.0414528	down	18	33570072	33597082	-	protein_coding	neuronal regeneration related protein [Source:MGI Symbol%3BAcc:MGI:99444]			GO:0005515: protein binding; GO:0005634: nucleus; GO:0005634: nucleus; GO:0005737: cytoplasm; GO:0005737: cytoplasm; GO:0017015: regulation of transforming growth factor beta receptor signaling pathway; GO:0017015: regulation of transforming growth factor beta receptor signaling pathway; GO:0031103: axon regeneration; GO:0045664: regulation of neuron differentiation; GO:0045664: regulation of neu…
ENSMUSG00000031326	Cdx4	19	8	12	13	13	2	3	5	6	6	0.2872	0.1196	0.2071	0.1981	0.21	0.0378	0.0527	0.0879	0.1237	0.1062	-1.3916	0.00311168	0.0415945	down	X	102365004	102374198	+	protein_coding	caudal type homeobox 4 [Source:MGI Symbol%3BAcc:MGI:88362]	K09312: CDX1_4; homeobox protein CDX1/4		GO:0000122: negative regulation of transcription by RNA polymerase II; GO:0000977: RNA polymerase II transcription regulatory region sequence-specific DNA binding; GO:0000978: RNA polymerase II cis-regulatory region sequence-specific DNA binding; GO:0000981: DNA-binding transcription factor activity, RNA polymerase II-specific; GO:0001228: DNA-binding transcription activator activity, RNA polymer…	Homeobox
ENSMUSG00000046456	Tmem150b	13	10	12	6	10	13	43	18	16	17	0.1034	0.0786	0.1089	0.0481	0.085	0.1293	0.3974	0.1664	0.1735	0.1583	1.21594	0.00312351	0.0416532	up	7	4709831	4728248	-	protein_coding	transmembrane protein 150B [Source:MGI Symbol%3BAcc:MGI:2679718]	K21846: TMEM150; transmembrane protein 150		GO:0003674: molecular_function; GO:0005768: endosome; GO:0005886: plasma membrane; GO:0005887: integral component of plasma membrane; GO:0005887: integral component of plasma membrane; GO:0006914: autophagy; GO:0016020: membrane; GO:0016021: integral component of membrane; GO:0031410: cytoplasmic vesicle
ENSMUSG00000022021	Diaph3	12	2	8	15	14	15	32	45	24	11	0.0639	0.0105	0.0487	0.0806	0.0797	0.1	0.1982	0.2787	0.1744	0.0686	1.46637	0.00324037	0.0426044	up	14	86892803	87378671	-	protein_coding	diaphanous related formin 3 [Source:MGI Symbol%3BAcc:MGI:1927222]	K05745: DIAPH3, DRF3; diaphanous 3	mmu04810: Regulation of actin cytoskeleton - Mus musculus (house mouse)	GO:0005515: protein binding; GO:0005634: nucleus; GO:0005634: nucleus; GO:0005737: cytoplasm; GO:0005737: cytoplasm; GO:0005884: actin filament; GO:0007010: cytoskeleton organization; GO:0016043: cellular component organization; GO:0030036: actin cytoskeleton organization; GO:0030041: actin filament polymerization; GO:0030041: actin filament polymerization; GO:0031267: small GTPase binding
ENSMUSG00000003271	Sult2b1	1	5	1	2	2	4	51	0	26	3	0.0084	0.0417	0.0096	0.017	0.018	0.0422	0.5001	0	0.2992	0.0296	3.09973	0.00325786	0.0427063	up	7	45379407	45434093	-	protein_coding	sulfotransferase family%2C cytosolic%2C 2B%2C member 1 [Source:MGI Symbol%3BAcc:MGI:1926342]	K01015: SULT2B; alcohol sulfotransferase [EC:2.8.2.2]	mmu00140: Steroid hormone biosynthesis - Mus musculus (house mouse); mmu01100: Metabolic pathways - Mus musculus (house mouse)	GO:0000103: sulfate assimilation; GO:0003676: nucleic acid binding; GO:0004027: alcohol sulfotransferase activity; GO:0005634: nucleus; GO:0005737: cytoplasm; GO:0005783: endoplasmic reticulum; GO:0005829: cytosol; GO:0006629: lipid metabolic process; GO:0008146: sulfotransferase activity; GO:0008146: sulfotransferase activity; GO:0008202: steroid metabolic process; GO:0008203: cholesterol metabo…
ENSMUSG00000004864	Mapk13	19	14	18	22	10	9	100	17	78	30	0.179	0.1304	0.1936	0.209	0.1007	0.106	1.0949	0.1862	1.0023	0.3309	1.66887	0.00333396	0.0434795	up	17	28988271	28999207	+	protein_coding	mitogen-activated protein kinase 13 [Source:MGI Symbol%3BAcc:MGI:1346864]	K04441: P38; p38 MAP kinase [EC:2.7.11.24]	mmu01522: Endocrine resistance - Mus musculus (house mouse); mmu04010: MAPK signaling pathway - Mus musculus (house mouse); mmu04015: Rap1 signaling pathway - Mus musculus (house mouse); mmu04068: FoxO signaling pathway - Mus musculus (house mouse); mmu04071: Sphingolipid signaling pathway - Mus musculus (house mouse); mmu04114: Oocyte meiosis - Mus musculus (house mouse); mmu04218: Cellular sene…	GO:0000166: nucleotide binding; GO:0004672: protein kinase activity; GO:0004674: protein serine/threonine kinase activity; GO:0004674: protein serine/threonine kinase activity; GO:0004674: protein serine/threonine kinase activity; GO:0004707: MAP kinase activity; GO:0004707: MAP kinase activity; GO:0005524: ATP binding; GO:0005634: nucleus; GO:0005654: nucleoplasm; GO:0005737: cytoplasm; GO:00064…
ENSMUSG00000028680	Plk3	3172	5835	7263	11221	11441	2215	3744	4127	2827	3827	37.193	67.645	97.2075	132.639	143.326	32.4769	51.0168	56.2497	45.2131	52.5343	-1.09112	0.00340308	0.0442083	down	4	116985852	116991160	-	protein_coding	polo like kinase 3 [Source:MGI Symbol%3BAcc:MGI:109604]	K08862: PLK3, CNK; polo-like kinase 3 [EC:2.7.11.21]	mmu04068: FoxO signaling pathway - Mus musculus (house mouse); mmu04625: C-type lectin receptor signaling pathway - Mus musculus (house mouse); mmu05152: Tuberculosis - Mus musculus (house mouse)	GO:0000082: G1/S transition of mitotic cell cycle; GO:0000122: negative regulation of transcription by RNA polymerase II; GO:0000166: nucleotide binding; GO:0000278: mitotic cell cycle; GO:0000302: response to reactive oxygen species; GO:0000785: chromatin; GO:0000922: spindle pole; GO:0002039: p53 binding; GO:0004672: protein kinase activity; GO:0004674: protein serine/threonine kinase activity;…
ENSMUSG00000026064	Ptp4a1	301	274	171	155	91	103	154	75	37	64	1.6121	1.4509	1.0454	0.8369	0.5207	0.6898	0.9585	0.4669	0.2703	0.4013	-1.02565	0.0034602	0.0445687	down	1	30979383	30988390	-	protein_coding	protein tyrosine phosphatase 4a1 [Source:MGI Symbol%3BAcc:MGI:1277096]	K18041: PTP4A; protein tyrosine phosphatase type IVA [EC:3.1.3.48]		GO:0004721: phosphoprotein phosphatase activity; GO:0004725: protein tyrosine phosphatase activity; GO:0004725: protein tyrosine phosphatase activity; GO:0004727: prenylated protein tyrosine phosphatase activity; GO:0005634: nucleus; GO:0005634: nucleus; GO:0005737: cytoplasm; GO:0005737: cytoplasm; GO:0005768: endosome; GO:0005783: endoplasmic reticulum; GO:0005856: cytoskeleton; GO:0005886: pla…
ENSMUSG00000076620	Ighj2	8	4	4	5	5	7	6	24	21	10	4.3966	2.1735	2.5092	2.7702	2.9358	4.8106	3.832	15.3319	15.7419	6.434	1.5699	0.00349201	0.0447895	up	12	113393088	113393187	-	IG_J_gene	immunoglobulin heavy joining 2 [Source:MGI Symbol%3BAcc:MGI:4439803]
ENSMUSG00000096688	Mup17	19437	9667	3412	39828	47042	5152	71	613	5446	595	622.257	305.984	124.682	1285.41	1609.01	206.248	2.6415	22.8118	237.809	22.3005	-3.09509	0.00353058	0.0451124	down	4	61510166	61514108	-	protein_coding	major urinary protein 17 [Source:MGI Symbol%3BAcc:MGI:3705217]			GO:0003674: molecular_function; GO:0005549: odorant binding; GO:0005550: pheromone binding; GO:0005576: extracellular region; GO:0005615: extracellular space; GO:0005615: extracellular space; GO:0008150: biological_process; GO:0036094: small molecule binding
ENSMUSG00000099216	Obox8	6	0	3	4	3	8	22	12	6	5	0.1526	0	0.0871	0.1025	0.0815	0.2544	0.6502	0.3547	0.2081	0.1489	1.88069	0.00355159	0.0452323	up	7	14065361	14067482	-	protein_coding	oocyte specific homeobox 8 [Source:MGI Symbol%3BAcc:MGI:3645855]				Homeobox
ENSMUSG00000059146	Ntrk3	10	17	11	11	12	17	19	13	36	33	0.0098	0.0165	0.0124	0.0109	0.0126	0.0209	0.0217	0.0149	0.0483	0.038	1.1292	0.00360316	0.0456701	up	7	77825707	78387760	-	protein_coding	neurotrophic tyrosine kinase%2C receptor%2C type 3 [Source:MGI Symbol%3BAcc:MGI:97385]	K05101: NTRK3, TRKC; neurotrophic tyrosine kinase, receptor type 3 [EC:2.7.10.1]	mmu04020: Calcium signaling pathway - Mus musculus (house mouse); mmu04722: Neurotrophin signaling pathway - Mus musculus (house mouse); mmu05230: Central carbon metabolism in cancer - Mus musculus (house mouse)	GO:0000166: nucleotide binding; GO:0001764: neuron migration; GO:0001933: negative regulation of protein phosphorylation; GO:0002039: p53 binding; GO:0004672: protein kinase activity; GO:0004713: protein tyrosine kinase activity; GO:0004714: transmembrane receptor protein tyrosine kinase activity; GO:0005004: GPI-linked ephrin receptor activity; GO:0005030: neurotrophin receptor activity; GO:0005…
ENSMUSG00000027317	Ppp1r14d	0	0	0	0	1	1	28	0	15	0	0	0	0	0	0.0372	0.0436	1.1334	0	0.7127	0	5.16355	0.00368296	0.0461905	up	2	119048600	119060387	-	protein_coding	protein phosphatase 1%2C regulatory inhibitor subunit 14D [Source:MGI Symbol%3BAcc:MGI:1919362]	K17557: PPP1R14D, GBPI; protein phosphatase 1 regulatory subunit 14D		GO:0004864: protein phosphatase inhibitor activity; GO:0004865: protein serine/threonine phosphatase inhibitor activity; GO:0004865: protein serine/threonine phosphatase inhibitor activity; GO:0005575: cellular_component; GO:0005737: cytoplasm; GO:0042325: regulation of phosphorylation; GO:1905183: negative regulation of protein serine/threonine phosphatase activity; GO:1905184: positive regulati…
ENSMUSG00000112873	Gm48877	8	12	2	5	4	10	8	15	15	31	0.4332	0.6425	0.1236	0.273	0.2314	0.6772	0.5035	0.9443	1.108	1.9654	1.53814	0.00370209	0.0463261	up	10	122241018	122382403	-	lncRNA	predicted gene%2C 48877 [Source:MGI Symbol%3BAcc:MGI:6098628]
ENSMUSG00000036578	Fxyd7	10	2	1	9	6	14	11	15	14	11	0.4282	0.0847	0.0489	0.3885	0.2745	0.7497	0.5474	0.7467	0.8178	0.5515	1.40284	0.00378741	0.0470333	up	7	30741938	30750892	-	protein_coding	FXYD domain-containing ion transport regulator 7 [Source:MGI Symbol%3BAcc:MGI:1889006]	K13364: FXYD7; FXYD domain-containing ion transport regulator 7		GO:0006811: ion transport; GO:0016020: membrane; GO:0016021: integral component of membrane; GO:0017080: sodium channel regulator activity; GO:0043269: regulation of ion transport; GO:0051117: ATPase binding; GO:0099106: ion channel regulator activity; GO:2000649: regulation of sodium ion transmembrane transporter activity
ENSMUSG00000073402	Gm8909	3	0	8	2	6	4	49	4	38	8	0.0577	0	0.1755	0.0388	0.1232	0.0961	1.0945	0.0894	0.9962	0.18	2.56078	0.00381172	0.0472026	up	17	36475335	36479429	-	protein_coding	predicted gene 8909 [Source:MGI Symbol%3BAcc:MGI:3704134]	K06751: MHC1; MHC class I antigen	mmu04144: Endocytosis - Mus musculus (house mouse); mmu04145: Phagosome - Mus musculus (house mouse); mmu04218: Cellular senescence - Mus musculus (house mouse); mmu04514: Cell adhesion molecules - Mus musculus (house mouse); mmu04612: Antigen processing and presentation - Mus musculus (house mouse); mmu04940: Type I diabetes mellitus - Mus musculus (house mouse); mmu05163: Human cytomegalovirus …	GO:0001916: positive regulation of T cell mediated cytotoxicity; GO:0002476: antigen processing and presentation of endogenous peptide antigen via MHC class Ib; GO:0002486: antigen processing and presentation of endogenous peptide antigen via MHC class I via ER pathway, TAP-independent; GO:0005102: signaling receptor binding; GO:0005615: extracellular space; GO:0006955: immune response; GO:000989…
ENSMUSG00000020027	Socs2	1209	3184	1703	2758	5166	1195	1378	1114	676	1365	3.7645	9.8022	6.0527	8.6574	17.1858	4.6529	4.9863	4.032	2.871	4.9759	-1.16227	0.00385029	0.047504	down	10	95221224	95253042	-	protein_coding	suppressor of cytokine signaling 2 [Source:MGI Symbol%3BAcc:MGI:1201787]	K04695: SOCS2, CIS2; suppressor of cytokine signaling 2	mmu04630: JAK-STAT signaling pathway - Mus musculus (house mouse); mmu04910: Insulin signaling pathway - Mus musculus (house mouse); mmu04917: Prolactin signaling pathway - Mus musculus (house mouse); mmu04930: Type II diabetes mellitus - Mus musculus (house mouse); mmu04935: Growth hormone synthesis, secretion and action - Mus musculus (house mouse)	GO:0001558: regulation of cell growth; GO:0005131: growth hormone receptor binding; GO:0005159: insulin-like growth factor receptor binding; GO:0005515: protein binding; GO:0005737: cytoplasm; GO:0005942: phosphatidylinositol 3-kinase complex; GO:0007259: receptor signaling pathway via JAK-STAT; GO:0007595: lactation; GO:0007595: lactation; GO:0008269: JAK pathway signal transduction adaptor acti…
ENSMUSG00000030117	Gdf3	5	2	3	2	1	5	10	6	12	6	0.0612	0.0242	0.0419	0.0247	0.0131	0.0766	0.1423	0.0854	0.2005	0.086	1.76638	0.00391971	0.0481116	up	6	122582362	122587046	-	protein_coding	growth differentiation factor 3 [Source:MGI Symbol%3BAcc:MGI:95686]	K22672: GDF3; growth differentiation factor 3	mmu04060: Cytokine-cytokine receptor interaction - Mus musculus (house mouse)	GO:0001501: skeletal system development; GO:0001654: eye development; GO:0001701: in utero embryonic development; GO:0001701: in utero embryonic development; GO:0002021: response to dietary excess; GO:0005125: cytokine activity; GO:0005515: protein binding; GO:0005576: extracellular region; GO:0005615: extracellular space; GO:0005737: cytoplasm; GO:0007165: signal transduction; GO:0007275: multic…
ENSMUSG00000021565	Slc6a19	13	6	9	17	8	10	181	4	142	8	0.0771	0.0352	0.0609	0.1016	0.0507	0.0741	1.247	0.0276	1.1482	0.0555	2.89138	0.00396243	0.0484577	up	13	73827864	73852984	-	protein_coding	solute carrier family 6 (neurotransmitter transporter)%2C member 19 [Source:MGI Symbol%3BAcc:MGI:1921588]	K05334: SLC6A19; solute carrier family 6 (neurotransmitter transporter) member 19	mmu04974: Protein digestion and absorption - Mus musculus (house mouse); mmu04978: Mineral absorption - Mus musculus (house mouse)	GO:0005515: protein binding; GO:0005886: plasma membrane; GO:0005887: integral component of plasma membrane; GO:0006865: amino acid transport; GO:0015175: neutral amino acid transmembrane transporter activity; GO:0015175: neutral amino acid transmembrane transporter activity; GO:0015293: symporter activity; GO:0015804: neutral amino acid transport; GO:0015804: neutral amino acid transport; GO:001…
ENSMUSG00000019992	Mtfr2	6	7	3	4	6	7	21	14	14	6	0.0832	0.096	0.0475	0.0559	0.0889	0.1214	0.3384	0.2257	0.2648	0.0974	1.41847	0.00402833	0.0490481	up	10	20223516	20237050	+	protein_coding	mitochondrial fission regulator 2 [Source:MGI Symbol%3BAcc:MGI:1919054]			GO:0000266: mitochondrial fission; GO:0000266: mitochondrial fission; GO:0003674: molecular_function; GO:0005739: mitochondrion; GO:0005739: mitochondrion; GO:0007005: mitochondrion organization; GO:0009060: aerobic respiration; GO:0009060: aerobic respiration
ENSMUSG00000048905	Bnip5	12	5	5	8	8	19	25	12	30	5	0.0766	0.0316	0.0364	0.0515	0.0546	0.1517	0.1855	0.0891	0.2613	0.0374	1.45329	0.00410389	0.0496782	up	17	29115366	29134298	-	protein_coding	BCL2 interacting protein 5 [Source:MGI Symbol%3BAcc:MGI:1925441]			GO:0003674: molecular_function; GO:0005575: cellular_component; GO:0008150: biological_process
ENSMUSG00000030472	Ceacam18	0	1	3	3	3	0	36	6	31	3	0	0.0149	0.0516	0.0456	0.0483	0	0.6302	0.1051	0.637	0.0529	3.06079	0.00414201	0.0499946	up	7	43284131	43298719	+	protein_coding	CEA cell adhesion molecule 18 [Source:MGI Symbol%3BAcc:MGI:1919681]	K06499: CEACAM, CD66; carcinoembryonic antigen-related cell adhesion molecule		GO:0003674: molecular_function; GO:0005575: cellular_component; GO:0008150: biological_process; GO:0016020: membrane; GO:0016021: integral component of membrane

## Sheet: Table S5. KEGG ALI vs Con
Table S4. KEGG Enrichment Analysis of DEGs (ALI vs Control)
KEGG_level_1	KEGG_level_2	KEGG_map	Description	DiffRatio	BgRatio	P-value	Adjusted P-value	All_index	All_GeneName	Count_all	Up_index	Up_GeneName	Count_up	Down_index	Down_GeneName	Count_down	Hyperlink
Cellular Processes	Cell growth and death	mmu04110	Cell cycle	13/139 9.35%	125/9045 1.38%	5.34556e-08	6.25431e-06	ENSMUSG00000006398;ENSMUSG00000041431;ENSMUSG00000027379;ENSMUSG00000027715;ENSMUSG00000058290;ENSMUSG00000023067;ENSMUSG00000030867;ENSMUSG00000023908;ENSMUSG00000032218;ENSMUSG00000019942;ENSMUSG00000044201;ENSMUSG00000040084;ENSMUSG00000038379	Cdc20;Ccnb1;Bub1;Ccna2;Espl1;Cdkn1a;Plk1;Pkmyt1;Ccnb2;Cdk1;Cdc25c;Bub1b;Ttk	13	ENSMUSG00000006398;ENSMUSG00000041431;ENSMUSG00000027379;ENSMUSG00000027715;ENSMUSG00000058290;ENSMUSG00000023067;ENSMUSG00000030867;ENSMUSG00000023908;ENSMUSG00000032218;ENSMUSG00000019942;ENSMUSG00000044201;ENSMUSG00000040084;ENSMUSG00000038379	Cdc20;Ccnb1;Bub1;Ccna2;Espl1;Cdkn1a;Plk1;Pkmyt1;Ccnb2;Cdk1;Cdc25c;Bub1b;Ttk	13	--	--	0	https://www.genome.jp/dbget-bin/www_bget?mmu04110
Cellular Processes	Cell growth and death	mmu04114	Oocyte meiosis	11/139 7.91%	121/9045 1.34%	2.29325e-06	0.000107324	ENSMUSG00000006398;ENSMUSG00000041431;ENSMUSG00000027379;ENSMUSG00000058290;ENSMUSG00000030867;ENSMUSG00000023908;ENSMUSG00000032218;ENSMUSG00000019942;ENSMUSG00000044201;ENSMUSG00000023940;ENSMUSG00000004864	Cdc20;Ccnb1;Bub1;Espl1;Plk1;Pkmyt1;Ccnb2;Cdk1;Cdc25c;Sgo1;Mapk13	11	ENSMUSG00000006398;ENSMUSG00000041431;ENSMUSG00000027379;ENSMUSG00000058290;ENSMUSG00000030867;ENSMUSG00000023908;ENSMUSG00000032218;ENSMUSG00000019942;ENSMUSG00000044201;ENSMUSG00000023940;ENSMUSG00000004864	Cdc20;Ccnb1;Bub1;Espl1;Plk1;Pkmyt1;Ccnb2;Cdk1;Cdc25c;Sgo1;Mapk13	11	--	--	0	https://www.genome.jp/dbget-bin/www_bget?mmu04114
Cellular Processes	Cell growth and death	mmu04218	Cellular senescence	10/139 7.19%	184/9045 2.03%	0.000524099	0.00490556	ENSMUSG00000041431;ENSMUSG00000027715;ENSMUSG00000023067;ENSMUSG00000032218;ENSMUSG00000091705;ENSMUSG00000019942;ENSMUSG00000054128;ENSMUSG00000001517;ENSMUSG00000004864;ENSMUSG00000073402	Ccnb1;Ccna2;Cdkn1a;Ccnb2;H2-Q2;Cdk1;H2-T3;Foxm1;Mapk13;Gm8909	10	ENSMUSG00000041431;ENSMUSG00000027715;ENSMUSG00000023067;ENSMUSG00000032218;ENSMUSG00000091705;ENSMUSG00000019942;ENSMUSG00000054128;ENSMUSG00000001517;ENSMUSG00000004864;ENSMUSG00000073402	Ccnb1;Ccna2;Cdkn1a;Ccnb2;H2-Q2;Cdk1;H2-T3;Foxm1;Mapk13;Gm8909	10	--	--	0	https://www.genome.jp/dbget-bin/www_bget?mmu04218
Cellular Processes	Cell growth and death	mmu04115	p53 signaling pathway	5/139 3.6%	72/9045 0.8%	0.00489285	0.0266262	ENSMUSG00000041431;ENSMUSG00000023067;ENSMUSG00000032218;ENSMUSG00000019942;ENSMUSG00000022385	Ccnb1;Cdkn1a;Ccnb2;Cdk1;Gtse1	5	ENSMUSG00000041431;ENSMUSG00000023067;ENSMUSG00000032218;ENSMUSG00000019942;ENSMUSG00000022385	Ccnb1;Cdkn1a;Ccnb2;Cdk1;Gtse1	5	--	--	0	https://www.genome.jp/dbget-bin/www_bget?mmu04115
Cellular Processes	Transport and catabolism	mmu04145	Phagosome	7/139 5.04%	182/9045 2.01%	0.0220119	0.0746936	ENSMUSG00000060586;ENSMUSG00000073421;ENSMUSG00000036594;ENSMUSG00000024334;ENSMUSG00000091705;ENSMUSG00000054128;ENSMUSG00000073402	H2-Eb1;H2-Ab1;H2-Aa;H2-Oa;H2-Q2;H2-T3;Gm8909	7	ENSMUSG00000060586;ENSMUSG00000073421;ENSMUSG00000036594;ENSMUSG00000024334;ENSMUSG00000091705;ENSMUSG00000054128;ENSMUSG00000073402	H2-Eb1;H2-Ab1;H2-Aa;H2-Oa;H2-Q2;H2-T3;Gm8909	7	--	--	0	https://www.genome.jp/dbget-bin/www_bget?mmu04145
Cellular Processes	Cell growth and death	mmu04210	Apoptosis	4/139 2.88%	136/9045 1.5%	0.156805	0.352812	ENSMUSG00000017716;ENSMUSG00000024401;ENSMUSG00000052684;ENSMUSG00000021250	Birc5;Tnf;Jun;Fos	4	ENSMUSG00000017716;ENSMUSG00000024401	Birc5;Tnf	2	ENSMUSG00000052684;ENSMUSG00000021250	Jun;Fos	2	https://www.genome.jp/dbget-bin/www_bget?mmu04210
Cellular Processes	Cellular community - eukaryotes	mmu04510	Focal adhesion	4/139 2.88%	203/9045 2.24%	0.380011	0.642696	ENSMUSG00000001506;ENSMUSG00000079465;ENSMUSG00000052684;ENSMUSG00000067158	Col1a1;Col4a3;Jun;Col4a4	4	ENSMUSG00000001506;ENSMUSG00000079465;ENSMUSG00000067158	Col1a1;Col4a3;Col4a4	3	ENSMUSG00000052684	Jun	1	https://www.genome.jp/dbget-bin/www_bget?mmu04510
Cellular Processes	Cell growth and death	mmu04215	Apoptosis - multiple species	1/139 0.72%	32/9045 0.35%	0.391306	0.644828	ENSMUSG00000017716	Birc5	1	ENSMUSG00000017716	Birc5	1	--	--	0	https://www.genome.jp/dbget-bin/www_bget?mmu04215
Cellular Processes	Cellular community - eukaryotes	mmu04530	Tight junction	3/139 2.16%	167/9045 1.85%	0.475519	0.693416	ENSMUSG00000022512;ENSMUSG00000052684;ENSMUSG00000041301	Cldn1;Jun;Cftr	3	ENSMUSG00000022512;ENSMUSG00000041301	Cldn1;Cftr	2	ENSMUSG00000052684	Jun	1	https://www.genome.jp/dbget-bin/www_bget?mmu04530
Cellular Processes	Transport and catabolism	mmu04137	Mitophagy - animal	1/139 0.72%	68/9045 0.75%	0.652524	0.798347	ENSMUSG00000052684	Jun	1	--	--	0	ENSMUSG00000052684	Jun	1	https://www.genome.jp/dbget-bin/www_bget?mmu04137
Cellular Processes	Cellular community - eukaryotes	mmu04540	Gap junction	1/139 0.72%	86/9045 0.95%	0.737688	0.821995	ENSMUSG00000019942	Cdk1	1	ENSMUSG00000019942	Cdk1	1	--	--	0	https://www.genome.jp/dbget-bin/www_bget?mmu04540
Cellular Processes	Transport and catabolism	mmu04144	Endocytosis	3/139 2.16%	272/9045 3.01%	0.793768	0.867952	ENSMUSG00000091705;ENSMUSG00000054128;ENSMUSG00000073402	H2-Q2;H2-T3;Gm8909	3	ENSMUSG00000091705;ENSMUSG00000054128;ENSMUSG00000073402	H2-Q2;H2-T3;Gm8909	3	--	--	0	https://www.genome.jp/dbget-bin/www_bget?mmu04144
Cellular Processes	Cell motility	mmu04810	Regulation of actin cytoskeleton	2/139 1.44%	231/9045 2.55%	0.874614	0.918497	ENSMUSG00000028068;ENSMUSG00000022021	Iqgap3;Diaph3	2	ENSMUSG00000028068;ENSMUSG00000022021	Iqgap3;Diaph3	2	--	--	0	https://www.genome.jp/dbget-bin/www_bget?mmu04810
Cellular Processes	Cellular community - eukaryotes	mmu04550	Signaling pathways regulating pluripotency of stem cells	1/139 0.72%	140/9045 1.55%	0.887537	0.918497	ENSMUSG00000004864	Mapk13	1	ENSMUSG00000004864	Mapk13	1	--	--	0	https://www.genome.jp/dbget-bin/www_bget?mmu04550
Cellular Processes	Transport and catabolism	mmu04140	Autophagy - animal	1/139 0.72%	142/9045 1.57%	0.891021	0.918497	ENSMUSG00000025467	Prap1	1	ENSMUSG00000025467	Prap1	1	--	--	0	https://www.genome.jp/dbget-bin/www_bget?mmu04140
Cellular Processes	Cell growth and death	mmu04217	Necroptosis	1/139 0.72%	176/9045 1.95%	0.936239	0.944311	ENSMUSG00000024401	Tnf	1	ENSMUSG00000024401	Tnf	1	--	--	0	https://www.genome.jp/dbget-bin/www_bget?mmu04217
Environmental Information Processing	Signal transduction	mmu04668	TNF signaling pathway	7/139 5.04%	115/9045 1.27%	0.0019191	0.0128919	ENSMUSG00000024401;ENSMUSG00000053007;ENSMUSG00000052684;ENSMUSG00000058427;ENSMUSG00000021250;ENSMUSG00000035385;ENSMUSG00000004864	Tnf;Creb5;Jun;Cxcl2;Fos;Ccl2;Mapk13	7	ENSMUSG00000024401;ENSMUSG00000053007;ENSMUSG00000058427;ENSMUSG00000035385;ENSMUSG00000004864	Tnf;Creb5;Cxcl2;Ccl2;Mapk13	5	ENSMUSG00000052684;ENSMUSG00000021250	Jun;Fos	2	https://www.genome.jp/dbget-bin/www_bget?mmu04668
Environmental Information Processing	Signaling molecules and interaction	mmu04514	Cell adhesion molecules	9/139 6.47%	182/9045 2.01%	0.00192828	0.0128919	ENSMUSG00000026566;ENSMUSG00000060586;ENSMUSG00000073421;ENSMUSG00000036594;ENSMUSG00000024334;ENSMUSG00000091705;ENSMUSG00000022512;ENSMUSG00000054128;ENSMUSG00000073402	Mpzl1;H2-Eb1;H2-Ab1;H2-Aa;H2-Oa;H2-Q2;Cldn1;H2-T3;Gm8909	9	ENSMUSG00000026566;ENSMUSG00000060586;ENSMUSG00000073421;ENSMUSG00000036594;ENSMUSG00000024334;ENSMUSG00000091705;ENSMUSG00000022512;ENSMUSG00000054128;ENSMUSG00000073402	Mpzl1;H2-Eb1;H2-Ab1;H2-Aa;H2-Oa;H2-Q2;Cldn1;H2-T3;Gm8909	9	--	--	0	https://www.genome.jp/dbget-bin/www_bget?mmu04514
Environmental Information Processing	Signal transduction	mmu04068	FoxO signaling pathway	7/139 5.04%	131/9045 1.45%	0.00399264	0.0233569	ENSMUSG00000022508;ENSMUSG00000041431;ENSMUSG00000023067;ENSMUSG00000030867;ENSMUSG00000032218;ENSMUSG00000004864;ENSMUSG00000028680	Bcl6;Ccnb1;Cdkn1a;Plk1;Ccnb2;Mapk13;Plk3	7	ENSMUSG00000041431;ENSMUSG00000023067;ENSMUSG00000030867;ENSMUSG00000032218;ENSMUSG00000004864	Ccnb1;Cdkn1a;Plk1;Ccnb2;Mapk13	5	ENSMUSG00000022508;ENSMUSG00000028680	Bcl6;Plk3	2	https://www.genome.jp/dbget-bin/www_bget?mmu04068
Environmental Information Processing	Signal transduction	mmu04010	MAPK signaling pathway	10/139 7.19%	294/9045 3.25%	0.0150549	0.0597092	ENSMUSG00000028832;ENSMUSG00000003352;ENSMUSG00000029378;ENSMUSG00000024401;ENSMUSG00000055254;ENSMUSG00000024112;ENSMUSG00000052684;ENSMUSG00000021250;ENSMUSG00000028039;ENSMUSG00000004864	Stmn1;Cacnb3;Areg;Tnf;Ntrk2;Cacna1h;Jun;Fos;Efna3;Mapk13	10	ENSMUSG00000028832;ENSMUSG00000003352;ENSMUSG00000029378;ENSMUSG00000024401;ENSMUSG00000055254;ENSMUSG00000024112;ENSMUSG00000028039;ENSMUSG00000004864	Stmn1;Cacnb3;Areg;Tnf;Ntrk2;Cacna1h;Efna3;Mapk13	8	ENSMUSG00000052684;ENSMUSG00000021250	Jun;Fos	2	https://www.genome.jp/dbget-bin/www_bget?mmu04010
Environmental Information Processing	Signaling molecules and interaction	mmu04061	Viral protein interaction with cytokine and cytokine receptor	5/139 3.6%	95/9045 1.05%	0.0153288	0.0597823	ENSMUSG00000024401;ENSMUSG00000031779;ENSMUSG00000058427;ENSMUSG00000060509;ENSMUSG00000035385	Tnf;Ccl22;Cxcl2;Xcr1;Ccl2	5	ENSMUSG00000024401;ENSMUSG00000031779;ENSMUSG00000058427;ENSMUSG00000060509;ENSMUSG00000035385	Tnf;Ccl22;Cxcl2;Xcr1;Ccl2	5	--	--	0	https://www.genome.jp/dbget-bin/www_bget?mmu04061
Environmental Information Processing	Signal transduction	mmu04012	ErbB signaling pathway	4/139 2.88%	84/9045 0.93%	0.0401084	0.128567	ENSMUSG00000062991;ENSMUSG00000023067;ENSMUSG00000029378;ENSMUSG00000052684	Nrg1;Cdkn1a;Areg;Jun	4	ENSMUSG00000062991;ENSMUSG00000023067;ENSMUSG00000029378	Nrg1;Cdkn1a;Areg	3	ENSMUSG00000052684	Jun	1	https://www.genome.jp/dbget-bin/www_bget?mmu04012
Environmental Information Processing	Membrane transport	mmu02010	ABC transporters	3/139 2.16%	52/9045 0.57%	0.0454597	0.13815	ENSMUSG00000044748;ENSMUSG00000041301;ENSMUSG00000028970	Defb1;Cftr;Abcb1b	3	ENSMUSG00000044748;ENSMUSG00000041301;ENSMUSG00000028970	Defb1;Cftr;Abcb1b	3	--	--	0	https://www.genome.jp/dbget-bin/www_bget?mmu02010
Environmental Information Processing	Signaling molecules and interaction	mmu04512	ECM-receptor interaction	4/139 2.88%	88/9045 0.97%	0.0462846	0.138854	ENSMUSG00000020330;ENSMUSG00000001506;ENSMUSG00000079465;ENSMUSG00000067158	Hmmr;Col1a1;Col4a3;Col4a4	4	ENSMUSG00000020330;ENSMUSG00000001506;ENSMUSG00000079465;ENSMUSG00000067158	Hmmr;Col1a1;Col4a3;Col4a4	4	--	--	0	https://www.genome.jp/dbget-bin/www_bget?mmu04512
Environmental Information Processing	Signal transduction	mmu04024	cAMP signaling pathway	6/139 4.32%	224/9045 2.48%	0.130747	0.309037	ENSMUSG00000053007;ENSMUSG00000052684;ENSMUSG00000041301;ENSMUSG00000021250;ENSMUSG00000045502;ENSMUSG00000001986	Creb5;Jun;Cftr;Fos;Hcar2;Gria3	6	ENSMUSG00000053007;ENSMUSG00000041301;ENSMUSG00000045502;ENSMUSG00000001986	Creb5;Cftr;Hcar2;Gria3	4	ENSMUSG00000052684;ENSMUSG00000021250	Jun;Fos	2	https://www.genome.jp/dbget-bin/www_bget?mmu04024
Environmental Information Processing	Signaling molecules and interaction	mmu04060	Cytokine-cytokine receptor interaction	7/139 5.04%	292/9045 3.23%	0.162598	0.362361	ENSMUSG00000034457;ENSMUSG00000024401;ENSMUSG00000031779;ENSMUSG00000058427;ENSMUSG00000060509;ENSMUSG00000035385;ENSMUSG00000030117	Eda2r;Tnf;Ccl22;Cxcl2;Xcr1;Ccl2;Gdf3	7	ENSMUSG00000034457;ENSMUSG00000024401;ENSMUSG00000031779;ENSMUSG00000058427;ENSMUSG00000060509;ENSMUSG00000035385;ENSMUSG00000030117	Eda2r;Tnf;Ccl22;Cxcl2;Xcr1;Ccl2;Gdf3	7	--	--	0	https://www.genome.jp/dbget-bin/www_bget?mmu04060
Environmental Information Processing	Signal transduction	mmu04151	PI3K-Akt signaling pathway	8/139 5.76%	359/9045 3.97%	0.187365	0.402232	ENSMUSG00000023067;ENSMUSG00000029378;ENSMUSG00000053007;ENSMUSG00000055254;ENSMUSG00000001506;ENSMUSG00000079465;ENSMUSG00000067158;ENSMUSG00000028039	Cdkn1a;Areg;Creb5;Ntrk2;Col1a1;Col4a3;Col4a4;Efna3	8	ENSMUSG00000023067;ENSMUSG00000029378;ENSMUSG00000053007;ENSMUSG00000055254;ENSMUSG00000001506;ENSMUSG00000079465;ENSMUSG00000067158;ENSMUSG00000028039	Cdkn1a;Areg;Creb5;Ntrk2;Col1a1;Col4a3;Col4a4;Efna3	8	--	--	0	https://www.genome.jp/dbget-bin/www_bget?mmu04151
Environmental Information Processing	Signal transduction	mmu04064	NF-kappa B signaling pathway	3/139 2.16%	105/9045 1.16%	0.21876	0.449033	ENSMUSG00000034457;ENSMUSG00000024401;ENSMUSG00000058427	Eda2r;Tnf;Cxcl2	3	ENSMUSG00000034457;ENSMUSG00000024401;ENSMUSG00000058427	Eda2r;Tnf;Cxcl2	3	--	--	0	https://www.genome.jp/dbget-bin/www_bget?mmu04064
Environmental Information Processing	Signal transduction	mmu04152	AMPK signaling pathway	3/139 2.16%	127/9045 1.4%	0.310014	0.568105	ENSMUSG00000027715;ENSMUSG00000053007;ENSMUSG00000041301	Ccna2;Creb5;Cftr	3	ENSMUSG00000027715;ENSMUSG00000053007;ENSMUSG00000041301	Ccna2;Creb5;Cftr	3	--	--	0	https://www.genome.jp/dbget-bin/www_bget?mmu04152
Environmental Information Processing	Signal transduction	mmu04066	HIF-1 signaling pathway	2/139 1.44%	114/9045 1.26%	0.525902	0.728173	ENSMUSG00000023067;ENSMUSG00000020080	Cdkn1a;Hkdc1	2	ENSMUSG00000023067;ENSMUSG00000020080	Cdkn1a;Hkdc1	2	--	--	0	https://www.genome.jp/dbget-bin/www_bget?mmu04066
Environmental Information Processing	Signal transduction	mmu04071	Sphingolipid signaling pathway	2/139 1.44%	124/9045 1.37%	0.571579	0.755647	ENSMUSG00000024401;ENSMUSG00000004864	Tnf;Mapk13	2	ENSMUSG00000024401;ENSMUSG00000004864	Tnf;Mapk13	2	--	--	0	https://www.genome.jp/dbget-bin/www_bget?mmu04071
Environmental Information Processing	Signal transduction	mmu04370	VEGF signaling pathway	1/139 0.72%	58/9045 0.64%	0.59388	0.763903	ENSMUSG00000004864	Mapk13	1	ENSMUSG00000004864	Mapk13	1	--	--	0	https://www.genome.jp/dbget-bin/www_bget?mmu04370
Environmental Information Processing	Signal transduction	mmu04390	Hippo signaling pathway	2/139 1.44%	157/9045 1.74%	0.699336	0.802179	ENSMUSG00000017716;ENSMUSG00000029378	Birc5;Areg	2	ENSMUSG00000017716;ENSMUSG00000029378	Birc5;Areg	2	--	--	0	https://www.genome.jp/dbget-bin/www_bget?mmu04390
Environmental Information Processing	Signal transduction	mmu04014	Ras signaling pathway	3/139 2.16%	235/9045 2.6%	0.705181	0.803507	ENSMUSG00000055254;ENSMUSG00000028039;ENSMUSG00000029602	Ntrk2;Efna3;Rasal1	3	ENSMUSG00000055254;ENSMUSG00000028039;ENSMUSG00000029602	Ntrk2;Efna3;Rasal1	3	--	--	0	https://www.genome.jp/dbget-bin/www_bget?mmu04014
Environmental Information Processing	Signal transduction	mmu04020	Calcium signaling pathway	3/139 2.16%	240/9045 2.65%	0.718636	0.812371	ENSMUSG00000055254;ENSMUSG00000024112;ENSMUSG00000059146	Ntrk2;Cacna1h;Ntrk3	3	ENSMUSG00000055254;ENSMUSG00000024112;ENSMUSG00000059146	Ntrk2;Cacna1h;Ntrk3	3	--	--	0	https://www.genome.jp/dbget-bin/www_bget?mmu04020
Environmental Information Processing	Signal transduction	mmu04630	JAK-STAT signaling pathway	2/139 1.44%	171/9045 1.89%	0.743268	0.824288	ENSMUSG00000023067;ENSMUSG00000020027	Cdkn1a;Socs2	2	ENSMUSG00000023067	Cdkn1a	1	ENSMUSG00000020027	Socs2	1	https://www.genome.jp/dbget-bin/www_bget?mmu04630
Environmental Information Processing	Signal transduction	mmu04350	TGF-beta signaling pathway	1/139 0.72%	97/9045 1.07%	0.779161	0.85598	ENSMUSG00000024401	Tnf	1	ENSMUSG00000024401	Tnf	1	--	--	0	https://www.genome.jp/dbget-bin/www_bget?mmu04350
Environmental Information Processing	Signal transduction	mmu04015	Rap1 signaling pathway	2/139 1.44%	214/9045 2.37%	0.845507	0.902397	ENSMUSG00000028039;ENSMUSG00000004864	Efna3;Mapk13	2	ENSMUSG00000028039;ENSMUSG00000004864	Efna3;Mapk13	2	--	--	0	https://www.genome.jp/dbget-bin/www_bget?mmu04015
Environmental Information Processing	Signal transduction	mmu04371	Apelin signaling pathway	1/139 0.72%	137/9045 1.51%	0.882103	0.918497	ENSMUSG00000031710	Ucp1	1	ENSMUSG00000031710	Ucp1	1	--	--	0	https://www.genome.jp/dbget-bin/www_bget?mmu04371
Environmental Information Processing	Signal transduction	mmu04150	mTOR signaling pathway	1/139 0.72%	157/9045 1.74%	0.91395	0.937303	ENSMUSG00000024401	Tnf	1	ENSMUSG00000024401	Tnf	1	--	--	0	https://www.genome.jp/dbget-bin/www_bget?mmu04150
Environmental Information Processing	Signal transduction	mmu04310	Wnt signaling pathway	1/139 0.72%	171/9045 1.89%	0.931001	0.944311	ENSMUSG00000052684	Jun	1	--	--	0	ENSMUSG00000052684	Jun	1	https://www.genome.jp/dbget-bin/www_bget?mmu04310
Environmental Information Processing	Signal transduction	mmu04022	cGMP-PKG signaling pathway	1/139 0.72%	173/9045 1.91%	0.933146	0.944311	ENSMUSG00000053007	Creb5	1	ENSMUSG00000053007	Creb5	1	--	--	0	https://www.genome.jp/dbget-bin/www_bget?mmu04022
Environmental Information Processing	Signaling molecules and interaction	mmu04080	Neuroactive ligand-receptor interaction	1/139 0.72%	391/9045 4.32%	0.997952	0.997952	ENSMUSG00000001986	Gria3	1	ENSMUSG00000001986	Gria3	1	--	--	0	https://www.genome.jp/dbget-bin/www_bget?mmu04080
Genetic Information Processing	Replication and repair	mmu03460	Fanconi anemia pathway	1/139 0.72%	51/9045 0.56%	0.54708	0.741545	ENSMUSG00000039187	Fanci	1	ENSMUSG00000039187	Fanci	1	--	--	0	https://www.genome.jp/dbget-bin/www_bget?mmu03460
Genetic Information Processing	Folding, sorting and degradation	mmu04120	Ubiquitin mediated proteolysis	2/139 1.44%	147/9045 1.63%	0.664309	0.798347	ENSMUSG00000006398;ENSMUSG00000001403	Cdc20;Ube2c	2	ENSMUSG00000006398;ENSMUSG00000001403	Cdc20;Ube2c	2	--	--	0	https://www.genome.jp/dbget-bin/www_bget?mmu04120
Genetic Information Processing	Folding, sorting and degradation	mmu03018	RNA degradation	1/139 0.72%	84/9045 0.93%	0.729357	0.820526	ENSMUSG00000020423	Btg2	1	--	--	0	ENSMUSG00000020423	Btg2	1	https://www.genome.jp/dbget-bin/www_bget?mmu03018
Human Diseases	Infectious disease: viral	mmu05166	Human T-cell leukemia virus 1 infection	17/139 12.23%	250/9045 2.76%	2.50834e-07	1.9565e-05	ENSMUSG00000006398;ENSMUSG00000027715;ENSMUSG00000060586;ENSMUSG00000058290;ENSMUSG00000073421;ENSMUSG00000036594;ENSMUSG00000023067;ENSMUSG00000032218;ENSMUSG00000024334;ENSMUSG00000091705;ENSMUSG00000024401;ENSMUSG00000053007;ENSMUSG00000040084;ENSMUSG00000052684;ENSMUSG00000054128;ENSMUSG00000021250;ENSMUSG00000073402	Cdc20;Ccna2;H2-Eb1;Espl1;H2-Ab1;H2-Aa;Cdkn1a;Ccnb2;H2-Oa;H2-Q2;Tnf;Creb5;Bub1b;Jun;H2-T3;Fos;Gm8909	17	ENSMUSG00000006398;ENSMUSG00000027715;ENSMUSG00000060586;ENSMUSG00000058290;ENSMUSG00000073421;ENSMUSG00000036594;ENSMUSG00000023067;ENSMUSG00000032218;ENSMUSG00000024334;ENSMUSG00000091705;ENSMUSG00000024401;ENSMUSG00000053007;ENSMUSG00000040084;ENSMUSG00000054128;ENSMUSG00000073402	Cdc20;Ccna2;H2-Eb1;Espl1;H2-Ab1;H2-Aa;Cdkn1a;Ccnb2;H2-Oa;H2-Q2;Tnf;Creb5;Bub1b;H2-T3;Gm8909	15	ENSMUSG00000052684;ENSMUSG00000021250	Jun;Fos	2	https://www.genome.jp/dbget-bin/www_bget?mmu05166
Human Diseases	Immune disease	mmu05330	Allograft rejection	8/139 5.76%	63/9045 0.7%	4.83001e-06	0.00016146	ENSMUSG00000060586;ENSMUSG00000073421;ENSMUSG00000036594;ENSMUSG00000024334;ENSMUSG00000091705;ENSMUSG00000024401;ENSMUSG00000054128;ENSMUSG00000073402	H2-Eb1;H2-Ab1;H2-Aa;H2-Oa;H2-Q2;Tnf;H2-T3;Gm8909	8	ENSMUSG00000060586;ENSMUSG00000073421;ENSMUSG00000036594;ENSMUSG00000024334;ENSMUSG00000091705;ENSMUSG00000024401;ENSMUSG00000054128;ENSMUSG00000073402	H2-Eb1;H2-Ab1;H2-Aa;H2-Oa;H2-Q2;Tnf;H2-T3;Gm8909	8	--	--	0	https://www.genome.jp/dbget-bin/www_bget?mmu05330
Human Diseases	Immune disease	mmu05332	Graft-versus-host disease	8/139 5.76%	63/9045 0.7%	4.83001e-06	0.00016146	ENSMUSG00000060586;ENSMUSG00000073421;ENSMUSG00000036594;ENSMUSG00000024334;ENSMUSG00000091705;ENSMUSG00000024401;ENSMUSG00000054128;ENSMUSG00000073402	H2-Eb1;H2-Ab1;H2-Aa;H2-Oa;H2-Q2;Tnf;H2-T3;Gm8909	8	ENSMUSG00000060586;ENSMUSG00000073421;ENSMUSG00000036594;ENSMUSG00000024334;ENSMUSG00000091705;ENSMUSG00000024401;ENSMUSG00000054128;ENSMUSG00000073402	H2-Eb1;H2-Ab1;H2-Aa;H2-Oa;H2-Q2;Tnf;H2-T3;Gm8909	8	--	--	0	https://www.genome.jp/dbget-bin/www_bget?mmu05332
Human Diseases	Immune disease	mmu05323	Rheumatoid arthritis	9/139 6.47%	87/9045 0.96%	6.84846e-06	0.000200318	ENSMUSG00000060586;ENSMUSG00000073421;ENSMUSG00000036594;ENSMUSG00000024334;ENSMUSG00000024401;ENSMUSG00000052684;ENSMUSG00000058427;ENSMUSG00000021250;ENSMUSG00000035385	H2-Eb1;H2-Ab1;H2-Aa;H2-Oa;Tnf;Jun;Cxcl2;Fos;Ccl2	9	ENSMUSG00000060586;ENSMUSG00000073421;ENSMUSG00000036594;ENSMUSG00000024334;ENSMUSG00000024401;ENSMUSG00000058427;ENSMUSG00000035385	H2-Eb1;H2-Ab1;H2-Aa;H2-Oa;Tnf;Cxcl2;Ccl2	7	ENSMUSG00000052684;ENSMUSG00000021250	Jun;Fos	2	https://www.genome.jp/dbget-bin/www_bget?mmu05323
Human Diseases	Infectious disease: parasitic	mmu05140	Leishmaniasis	8/139 5.76%	70/9045 0.77%	1.07559e-05	0.000251689	ENSMUSG00000060586;ENSMUSG00000073421;ENSMUSG00000036594;ENSMUSG00000024334;ENSMUSG00000024401;ENSMUSG00000052684;ENSMUSG00000021250;ENSMUSG00000004864	H2-Eb1;H2-Ab1;H2-Aa;H2-Oa;Tnf;Jun;Fos;Mapk13	8	ENSMUSG00000060586;ENSMUSG00000073421;ENSMUSG00000036594;ENSMUSG00000024334;ENSMUSG00000024401;ENSMUSG00000004864	H2-Eb1;H2-Ab1;H2-Aa;H2-Oa;Tnf;Mapk13	6	ENSMUSG00000052684;ENSMUSG00000021250	Jun;Fos	2	https://www.genome.jp/dbget-bin/www_bget?mmu05140
Human Diseases	Endocrine and metabolic disease	mmu04940	Type I diabetes mellitus	8/139 5.76%	70/9045 0.77%	1.07559e-05	0.000251689	ENSMUSG00000060586;ENSMUSG00000073421;ENSMUSG00000036594;ENSMUSG00000024334;ENSMUSG00000091705;ENSMUSG00000024401;ENSMUSG00000054128;ENSMUSG00000073402	H2-Eb1;H2-Ab1;H2-Aa;H2-Oa;H2-Q2;Tnf;H2-T3;Gm8909	8	ENSMUSG00000060586;ENSMUSG00000073421;ENSMUSG00000036594;ENSMUSG00000024334;ENSMUSG00000091705;ENSMUSG00000024401;ENSMUSG00000054128;ENSMUSG00000073402	H2-Eb1;H2-Ab1;H2-Aa;H2-Oa;H2-Q2;Tnf;H2-T3;Gm8909	8	--	--	0	https://www.genome.jp/dbget-bin/www_bget?mmu04940
Human Diseases	Immune disease	mmu05310	Asthma	5/139 3.6%	25/9045 0.28%	3.30812e-05	0.000645084	ENSMUSG00000060586;ENSMUSG00000073421;ENSMUSG00000036594;ENSMUSG00000024334;ENSMUSG00000024401	H2-Eb1;H2-Ab1;H2-Aa;H2-Oa;Tnf	5	ENSMUSG00000060586;ENSMUSG00000073421;ENSMUSG00000036594;ENSMUSG00000024334;ENSMUSG00000024401	H2-Eb1;H2-Ab1;H2-Aa;H2-Oa;Tnf	5	--	--	0	https://www.genome.jp/dbget-bin/www_bget?mmu05310
Human Diseases	Cancer: overview	mmu05204	Chemical carcinogenesis - DNA adducts	8/139 5.76%	84/9045 0.93%	4.14641e-05	0.000746353	ENSMUSG00000090165;ENSMUSG00000025002;ENSMUSG00000075551;ENSMUSG00000074183;ENSMUSG00000004038;ENSMUSG00000111709;ENSMUSG00000067231;ENSMUSG00000074604	Ugt1a10;Cyp2c55;Cyp3a41a;Gsta1;Gstm3;Gm3776;Cyp2c65;Mgst2	8	ENSMUSG00000025002;ENSMUSG00000074183;ENSMUSG00000004038;ENSMUSG00000111709;ENSMUSG00000067231;ENSMUSG00000074604	Cyp2c55;Gsta1;Gstm3;Gm3776;Cyp2c65;Mgst2	6	ENSMUSG00000090165;ENSMUSG00000075551	Ugt1a10;Cyp3a41a	2	https://www.genome.jp/dbget-bin/www_bget?mmu05204
Human Diseases	Endocrine and metabolic disease	mmu04933	AGE-RAGE signaling pathway in diabetic complications	8/139 5.76%	101/9045 1.12%	0.00015442	0.0022584	ENSMUSG00000024401;ENSMUSG00000001506;ENSMUSG00000079465;ENSMUSG00000052684;ENSMUSG00000067158;ENSMUSG00000035385;ENSMUSG00000015452;ENSMUSG00000004864	Tnf;Col1a1;Col4a3;Jun;Col4a4;Ccl2;Ager;Mapk13	8	ENSMUSG00000024401;ENSMUSG00000001506;ENSMUSG00000079465;ENSMUSG00000067158;ENSMUSG00000035385;ENSMUSG00000015452;ENSMUSG00000004864	Tnf;Col1a1;Col4a3;Col4a4;Ccl2;Ager;Mapk13	7	ENSMUSG00000052684	Jun	1	https://www.genome.jp/dbget-bin/www_bget?mmu04933
Human Diseases	Cancer: overview	mmu05207	Chemical carcinogenesis - receptor activation	12/139 8.63%	225/9045 2.49%	0.000172413	0.00237321	ENSMUSG00000022508;ENSMUSG00000017716;ENSMUSG00000090165;ENSMUSG00000075551;ENSMUSG00000074183;ENSMUSG00000004038;ENSMUSG00000111709;ENSMUSG00000053007;ENSMUSG00000052684;ENSMUSG00000074604;ENSMUSG00000022479;ENSMUSG00000021250	Bcl6;Birc5;Ugt1a10;Cyp3a41a;Gsta1;Gstm3;Gm3776;Creb5;Jun;Mgst2;Vdr;Fos	12	ENSMUSG00000017716;ENSMUSG00000074183;ENSMUSG00000004038;ENSMUSG00000111709;ENSMUSG00000053007;ENSMUSG00000074604;ENSMUSG00000022479	Birc5;Gsta1;Gstm3;Gm3776;Creb5;Mgst2;Vdr	7	ENSMUSG00000022508;ENSMUSG00000090165;ENSMUSG00000075551;ENSMUSG00000052684;ENSMUSG00000021250	Bcl6;Ugt1a10;Cyp3a41a;Jun;Fos	5	https://www.genome.jp/dbget-bin/www_bget?mmu05207
Human Diseases	Immune disease	mmu05320	Autoimmune thyroid disease	7/139 5.04%	79/9045 0.87%	0.000200614	0.00257786	ENSMUSG00000060586;ENSMUSG00000073421;ENSMUSG00000036594;ENSMUSG00000024334;ENSMUSG00000091705;ENSMUSG00000054128;ENSMUSG00000073402	H2-Eb1;H2-Ab1;H2-Aa;H2-Oa;H2-Q2;H2-T3;Gm8909	7	ENSMUSG00000060586;ENSMUSG00000073421;ENSMUSG00000036594;ENSMUSG00000024334;ENSMUSG00000091705;ENSMUSG00000054128;ENSMUSG00000073402	H2-Eb1;H2-Ab1;H2-Aa;H2-Oa;H2-Q2;H2-T3;Gm8909	7	--	--	0	https://www.genome.jp/dbget-bin/www_bget?mmu05320
Human Diseases	Drug resistance: antineoplastic	mmu01524	Platinum drug resistance	7/139 5.04%	80/9045 0.88%	0.000217067	0.00257786	ENSMUSG00000020914;ENSMUSG00000017716;ENSMUSG00000023067;ENSMUSG00000074183;ENSMUSG00000004038;ENSMUSG00000111709;ENSMUSG00000074604	Top2a;Birc5;Cdkn1a;Gsta1;Gstm3;Gm3776;Mgst2	7	ENSMUSG00000020914;ENSMUSG00000017716;ENSMUSG00000023067;ENSMUSG00000074183;ENSMUSG00000004038;ENSMUSG00000111709;ENSMUSG00000074604	Top2a;Birc5;Cdkn1a;Gsta1;Gstm3;Gm3776;Mgst2	7	--	--	0	https://www.genome.jp/dbget-bin/www_bget?mmu01524
Human Diseases	Infectious disease: viral	mmu05169	Epstein-Barr virus infection	12/139 8.63%	231/9045 2.55%	0.00022033	0.00257786	ENSMUSG00000027715;ENSMUSG00000060586;ENSMUSG00000073421;ENSMUSG00000036594;ENSMUSG00000023067;ENSMUSG00000024334;ENSMUSG00000091705;ENSMUSG00000024401;ENSMUSG00000052684;ENSMUSG00000054128;ENSMUSG00000004864;ENSMUSG00000073402	Ccna2;H2-Eb1;H2-Ab1;H2-Aa;Cdkn1a;H2-Oa;H2-Q2;Tnf;Jun;H2-T3;Mapk13;Gm8909	12	ENSMUSG00000027715;ENSMUSG00000060586;ENSMUSG00000073421;ENSMUSG00000036594;ENSMUSG00000023067;ENSMUSG00000024334;ENSMUSG00000091705;ENSMUSG00000024401;ENSMUSG00000054128;ENSMUSG00000004864;ENSMUSG00000073402	Ccna2;H2-Eb1;H2-Ab1;H2-Aa;Cdkn1a;H2-Oa;H2-Q2;Tnf;H2-T3;Mapk13;Gm8909	11	ENSMUSG00000052684	Jun	1	https://www.genome.jp/dbget-bin/www_bget?mmu05169
Human Diseases	Immune disease	mmu05321	Inflammatory bowel disease	6/139 4.32%	62/9045 0.69%	0.000358461	0.00398587	ENSMUSG00000060586;ENSMUSG00000073421;ENSMUSG00000036594;ENSMUSG00000024334;ENSMUSG00000024401;ENSMUSG00000052684	H2-Eb1;H2-Ab1;H2-Aa;H2-Oa;Tnf;Jun	6	ENSMUSG00000060586;ENSMUSG00000073421;ENSMUSG00000036594;ENSMUSG00000024334;ENSMUSG00000024401	H2-Eb1;H2-Ab1;H2-Aa;H2-Oa;Tnf	5	ENSMUSG00000052684	Jun	1	https://www.genome.jp/dbget-bin/www_bget?mmu05321
Human Diseases	Cardiovascular disease	mmu05416	Viral myocarditis	7/139 5.04%	88/9045 0.97%	0.000391773	0.00398587	ENSMUSG00000060586;ENSMUSG00000073421;ENSMUSG00000036594;ENSMUSG00000024334;ENSMUSG00000091705;ENSMUSG00000054128;ENSMUSG00000073402	H2-Eb1;H2-Ab1;H2-Aa;H2-Oa;H2-Q2;H2-T3;Gm8909	7	ENSMUSG00000060586;ENSMUSG00000073421;ENSMUSG00000036594;ENSMUSG00000024334;ENSMUSG00000091705;ENSMUSG00000054128;ENSMUSG00000073402	H2-Eb1;H2-Ab1;H2-Aa;H2-Oa;H2-Q2;H2-T3;Gm8909	7	--	--	0	https://www.genome.jp/dbget-bin/www_bget?mmu05416
Human Diseases	Cardiovascular disease	mmu05418	Fluid shear stress and atherosclerosis	9/139 6.47%	147/9045 1.63%	0.000422122	0.00411569	ENSMUSG00000074183;ENSMUSG00000004038;ENSMUSG00000024401;ENSMUSG00000111709;ENSMUSG00000052684;ENSMUSG00000074604;ENSMUSG00000021250;ENSMUSG00000035385;ENSMUSG00000004864	Gsta1;Gstm3;Tnf;Gm3776;Jun;Mgst2;Fos;Ccl2;Mapk13	9	ENSMUSG00000074183;ENSMUSG00000004038;ENSMUSG00000024401;ENSMUSG00000111709;ENSMUSG00000074604;ENSMUSG00000035385;ENSMUSG00000004864	Gsta1;Gstm3;Tnf;Gm3776;Mgst2;Ccl2;Mapk13	7	ENSMUSG00000052684;ENSMUSG00000021250	Jun;Fos	2	https://www.genome.jp/dbget-bin/www_bget?mmu05418
Human Diseases	Endocrine and metabolic disease	mmu04934	Cushing syndrome	9/139 6.47%	162/9045 1.79%	0.000853605	0.0071337	ENSMUSG00000023067;ENSMUSG00000053007;ENSMUSG00000032323;ENSMUSG00000024112;ENSMUSG00000024365;ENSMUSG00000027871;ENSMUSG00000075604;ENSMUSG00000049265;ENSMUSG00000022589	Cdkn1a;Creb5;Cyp11a1;Cacna1h;Cyp21a1;Hsd3b1;Cyp11b1;Kcnk3;Cyp11b2	9	ENSMUSG00000023067;ENSMUSG00000053007;ENSMUSG00000032323;ENSMUSG00000024112;ENSMUSG00000024365;ENSMUSG00000027871;ENSMUSG00000075604;ENSMUSG00000049265;ENSMUSG00000022589	Cdkn1a;Creb5;Cyp11a1;Cacna1h;Cyp21a1;Hsd3b1;Cyp11b1;Kcnk3;Cyp11b2	9	--	--	0	https://www.genome.jp/dbget-bin/www_bget?mmu04934
Human Diseases	Infectious disease: viral	mmu05170	Human immunodeficiency virus 1 infection	11/139 7.91%	240/9045 2.65%	0.00114809	0.00895512	ENSMUSG00000041431;ENSMUSG00000032218;ENSMUSG00000091705;ENSMUSG00000024401;ENSMUSG00000019942;ENSMUSG00000044201;ENSMUSG00000052684;ENSMUSG00000054128;ENSMUSG00000021250;ENSMUSG00000004864;ENSMUSG00000073402	Ccnb1;Ccnb2;H2-Q2;Tnf;Cdk1;Cdc25c;Jun;H2-T3;Fos;Mapk13;Gm8909	11	ENSMUSG00000041431;ENSMUSG00000032218;ENSMUSG00000091705;ENSMUSG00000024401;ENSMUSG00000019942;ENSMUSG00000044201;ENSMUSG00000054128;ENSMUSG00000004864;ENSMUSG00000073402	Ccnb1;Ccnb2;H2-Q2;Tnf;Cdk1;Cdc25c;H2-T3;Mapk13;Gm8909	9	ENSMUSG00000052684;ENSMUSG00000021250	Jun;Fos	2	https://www.genome.jp/dbget-bin/www_bget?mmu05170
Human Diseases	Infectious disease: parasitic	mmu05144	Malaria	5/139 3.6%	57/9045 0.63%	0.00175858	0.0126734	ENSMUSG00000069917;ENSMUSG00000073940;ENSMUSG00000052305;ENSMUSG00000024401;ENSMUSG00000035385	Hba-a2;Hbb-bt;Hbb-b1;Tnf;Ccl2	5	ENSMUSG00000024401;ENSMUSG00000035385	Tnf;Ccl2	2	ENSMUSG00000069917;ENSMUSG00000073940;ENSMUSG00000052305	Hba-a2;Hbb-bt;Hbb-b1	3	https://www.genome.jp/dbget-bin/www_bget?mmu05144
Human Diseases	Infectious disease: bacterial	mmu05152	Tuberculosis	9/139 6.47%	180/9045 1.99%	0.00178727	0.0126734	ENSMUSG00000060586;ENSMUSG00000073421;ENSMUSG00000036594;ENSMUSG00000024334;ENSMUSG00000024401;ENSMUSG00000022479;ENSMUSG00000030142;ENSMUSG00000004864;ENSMUSG00000028680	H2-Eb1;H2-Ab1;H2-Aa;H2-Oa;Tnf;Vdr;Clec4e;Mapk13;Plk3	9	ENSMUSG00000060586;ENSMUSG00000073421;ENSMUSG00000036594;ENSMUSG00000024334;ENSMUSG00000024401;ENSMUSG00000022479;ENSMUSG00000030142;ENSMUSG00000004864	H2-Eb1;H2-Ab1;H2-Aa;H2-Oa;Tnf;Vdr;Clec4e;Mapk13	8	ENSMUSG00000028680	Plk3	1	https://www.genome.jp/dbget-bin/www_bget?mmu05152
Human Diseases	Infectious disease: parasitic	mmu05143	African trypanosomiasis	4/139 2.88%	39/9045 0.43%	0.0028948	0.0188162	ENSMUSG00000069917;ENSMUSG00000073940;ENSMUSG00000052305;ENSMUSG00000024401	Hba-a2;Hbb-bt;Hbb-b1;Tnf	4	ENSMUSG00000024401	Tnf	1	ENSMUSG00000069917;ENSMUSG00000073940;ENSMUSG00000052305	Hba-a2;Hbb-bt;Hbb-b1	3	https://www.genome.jp/dbget-bin/www_bget?mmu05143
Human Diseases	Infectious disease: viral	mmu05161	Hepatitis B	8/139 5.76%	163/9045 1.8%	0.00358231	0.0220037	ENSMUSG00000027715;ENSMUSG00000017716;ENSMUSG00000023067;ENSMUSG00000024401;ENSMUSG00000053007;ENSMUSG00000052684;ENSMUSG00000021250;ENSMUSG00000004864	Ccna2;Birc5;Cdkn1a;Tnf;Creb5;Jun;Fos;Mapk13	8	ENSMUSG00000027715;ENSMUSG00000017716;ENSMUSG00000023067;ENSMUSG00000024401;ENSMUSG00000053007;ENSMUSG00000004864	Ccna2;Birc5;Cdkn1a;Tnf;Creb5;Mapk13	6	ENSMUSG00000052684;ENSMUSG00000021250	Jun;Fos	2	https://www.genome.jp/dbget-bin/www_bget?mmu05161
Human Diseases	Infectious disease: parasitic	mmu05146	Amoebiasis	6/139 4.32%	107/9045 1.18%	0.00600671	0.0312349	ENSMUSG00000024401;ENSMUSG00000001506;ENSMUSG00000079465;ENSMUSG00000067158;ENSMUSG00000025515;ENSMUSG00000058427	Tnf;Col1a1;Col4a3;Col4a4;Muc2;Cxcl2	6	ENSMUSG00000024401;ENSMUSG00000001506;ENSMUSG00000079465;ENSMUSG00000067158;ENSMUSG00000025515;ENSMUSG00000058427	Tnf;Col1a1;Col4a3;Col4a4;Muc2;Cxcl2	6	--	--	0	https://www.genome.jp/dbget-bin/www_bget?mmu05146
Human Diseases	Infectious disease: parasitic	mmu05145	Toxoplasmosis	6/139 4.32%	110/9045 1.22%	0.00685852	0.034889	ENSMUSG00000060586;ENSMUSG00000073421;ENSMUSG00000036594;ENSMUSG00000024334;ENSMUSG00000024401;ENSMUSG00000004864	H2-Eb1;H2-Ab1;H2-Aa;H2-Oa;Tnf;Mapk13	6	ENSMUSG00000060586;ENSMUSG00000073421;ENSMUSG00000036594;ENSMUSG00000024334;ENSMUSG00000024401;ENSMUSG00000004864	H2-Eb1;H2-Ab1;H2-Aa;H2-Oa;Tnf;Mapk13	6	--	--	0	https://www.genome.jp/dbget-bin/www_bget?mmu05145
Human Diseases	Cancer: overview	mmu05203	Viral carcinogenesis	9/139 6.47%	229/9045 2.53%	0.00868511	0.0414758	ENSMUSG00000006398;ENSMUSG00000027715;ENSMUSG00000023067;ENSMUSG00000091705;ENSMUSG00000019942;ENSMUSG00000053007;ENSMUSG00000052684;ENSMUSG00000054128;ENSMUSG00000073402	Cdc20;Ccna2;Cdkn1a;H2-Q2;Cdk1;Creb5;Jun;H2-T3;Gm8909	9	ENSMUSG00000006398;ENSMUSG00000027715;ENSMUSG00000023067;ENSMUSG00000091705;ENSMUSG00000019942;ENSMUSG00000053007;ENSMUSG00000054128;ENSMUSG00000073402	Cdc20;Ccna2;Cdkn1a;H2-Q2;Cdk1;Creb5;H2-T3;Gm8909	8	ENSMUSG00000052684	Jun	1	https://www.genome.jp/dbget-bin/www_bget?mmu05203
Human Diseases	Cancer: specific types	mmu05210	Colorectal cancer	5/139 3.6%	88/9045 0.97%	0.0112801	0.0507605	ENSMUSG00000017716;ENSMUSG00000023067;ENSMUSG00000029378;ENSMUSG00000052684;ENSMUSG00000021250	Birc5;Cdkn1a;Areg;Jun;Fos	5	ENSMUSG00000017716;ENSMUSG00000023067;ENSMUSG00000029378	Birc5;Cdkn1a;Areg	3	ENSMUSG00000052684;ENSMUSG00000021250	Jun;Fos	2	https://www.genome.jp/dbget-bin/www_bget?mmu05210
Human Diseases	Infectious disease: bacterial	mmu05150	Staphylococcus aureus infection	6/139 4.32%	128/9045 1.42%	0.0138974	0.0591271	ENSMUSG00000044748;ENSMUSG00000060586;ENSMUSG00000073421;ENSMUSG00000036594;ENSMUSG00000024334;ENSMUSG00000035775	Defb1;H2-Eb1;H2-Ab1;H2-Aa;H2-Oa;Krt20	6	ENSMUSG00000044748;ENSMUSG00000060586;ENSMUSG00000073421;ENSMUSG00000036594;ENSMUSG00000024334;ENSMUSG00000035775	Defb1;H2-Eb1;H2-Ab1;H2-Aa;H2-Oa;Krt20	6	--	--	0	https://www.genome.jp/dbget-bin/www_bget?mmu05150
Human Diseases	Infectious disease: viral	mmu05164	Influenza A	7/139 5.04%	173/9045 1.91%	0.0171669	0.063763	ENSMUSG00000060586;ENSMUSG00000073421;ENSMUSG00000036594;ENSMUSG00000024334;ENSMUSG00000024401;ENSMUSG00000032091;ENSMUSG00000035385	H2-Eb1;H2-Ab1;H2-Aa;H2-Oa;Tnf;Tmprss4;Ccl2	7	ENSMUSG00000060586;ENSMUSG00000073421;ENSMUSG00000036594;ENSMUSG00000024334;ENSMUSG00000024401;ENSMUSG00000032091;ENSMUSG00000035385	H2-Eb1;H2-Ab1;H2-Aa;H2-Oa;Tnf;Tmprss4;Ccl2	7	--	--	0	https://www.genome.jp/dbget-bin/www_bget?mmu05164
Human Diseases	Cancer: overview	mmu05208	Chemical carcinogenesis - reactive oxygen species	8/139 5.76%	222/9045 2.45%	0.0210008	0.0746936	ENSMUSG00000074183;ENSMUSG00000004038;ENSMUSG00000111709;ENSMUSG00000051811;ENSMUSG00000052684;ENSMUSG00000074604;ENSMUSG00000021250;ENSMUSG00000004864	Gsta1;Gstm3;Gm3776;Cox6b2;Jun;Mgst2;Fos;Mapk13	8	ENSMUSG00000074183;ENSMUSG00000004038;ENSMUSG00000111709;ENSMUSG00000051811;ENSMUSG00000074604;ENSMUSG00000004864	Gsta1;Gstm3;Gm3776;Cox6b2;Mgst2;Mapk13	6	ENSMUSG00000052684;ENSMUSG00000021250	Jun;Fos	2	https://www.genome.jp/dbget-bin/www_bget?mmu05208
Human Diseases	Infectious disease: parasitic	mmu05142	Chagas disease	5/139 3.6%	103/9045 1.14%	0.0210298	0.0746936	ENSMUSG00000024401;ENSMUSG00000052684;ENSMUSG00000021250;ENSMUSG00000035385;ENSMUSG00000004864	Tnf;Jun;Fos;Ccl2;Mapk13	5	ENSMUSG00000024401;ENSMUSG00000035385;ENSMUSG00000004864	Tnf;Ccl2;Mapk13	3	ENSMUSG00000052684;ENSMUSG00000021250	Jun;Fos	2	https://www.genome.jp/dbget-bin/www_bget?mmu05142
Human Diseases	Substance dependence	mmu05031	Amphetamine addiction	4/139 2.88%	69/9045 0.76%	0.0213888	0.0746936	ENSMUSG00000053007;ENSMUSG00000052684;ENSMUSG00000021250;ENSMUSG00000001986	Creb5;Jun;Fos;Gria3	4	ENSMUSG00000053007;ENSMUSG00000001986	Creb5;Gria3	2	ENSMUSG00000052684;ENSMUSG00000021250	Jun;Fos	2	https://www.genome.jp/dbget-bin/www_bget?mmu05031
Human Diseases	Infectious disease: viral	mmu05167	Kaposi sarcoma-associated herpesvirus infection	8/139 5.76%	224/9045 2.48%	0.022025	0.0746936	ENSMUSG00000023067;ENSMUSG00000091705;ENSMUSG00000052684;ENSMUSG00000058427;ENSMUSG00000054128;ENSMUSG00000021250;ENSMUSG00000004864;ENSMUSG00000073402	Cdkn1a;H2-Q2;Jun;Cxcl2;H2-T3;Fos;Mapk13;Gm8909	8	ENSMUSG00000023067;ENSMUSG00000091705;ENSMUSG00000058427;ENSMUSG00000054128;ENSMUSG00000004864;ENSMUSG00000073402	Cdkn1a;H2-Q2;Cxcl2;H2-T3;Mapk13;Gm8909	6	ENSMUSG00000052684;ENSMUSG00000021250	Jun;Fos	2	https://www.genome.jp/dbget-bin/www_bget?mmu05167
Human Diseases	Infectious disease: bacterial	mmu05133	Pertussis	4/139 2.88%	77/9045 0.85%	0.0305065	0.101979	ENSMUSG00000024401;ENSMUSG00000052684;ENSMUSG00000021250;ENSMUSG00000004864	Tnf;Jun;Fos;Mapk13	4	ENSMUSG00000024401;ENSMUSG00000004864	Tnf;Mapk13	2	ENSMUSG00000052684;ENSMUSG00000021250	Jun;Fos	2	https://www.genome.jp/dbget-bin/www_bget?mmu05133
Human Diseases	Endocrine and metabolic disease	mmu04930	Type II diabetes mellitus	3/139 2.16%	48/9045 0.53%	0.0371724	0.12081	ENSMUSG00000024401;ENSMUSG00000020080;ENSMUSG00000020027	Tnf;Hkdc1;Socs2	3	ENSMUSG00000024401;ENSMUSG00000020080	Tnf;Hkdc1	2	ENSMUSG00000020027	Socs2	1	https://www.genome.jp/dbget-bin/www_bget?mmu04930
Human Diseases	Infectious disease: viral	mmu05163	Human cytomegalovirus infection	8/139 5.76%	256/9045 2.83%	0.0435201	0.135783	ENSMUSG00000023067;ENSMUSG00000091705;ENSMUSG00000024401;ENSMUSG00000053007;ENSMUSG00000054128;ENSMUSG00000035385;ENSMUSG00000004864;ENSMUSG00000073402	Cdkn1a;H2-Q2;Tnf;Creb5;H2-T3;Ccl2;Mapk13;Gm8909	8	ENSMUSG00000023067;ENSMUSG00000091705;ENSMUSG00000024401;ENSMUSG00000053007;ENSMUSG00000054128;ENSMUSG00000035385;ENSMUSG00000004864;ENSMUSG00000073402	Cdkn1a;H2-Q2;Tnf;Creb5;H2-T3;Ccl2;Mapk13;Gm8909	8	--	--	0	https://www.genome.jp/dbget-bin/www_bget?mmu05163
Human Diseases	Cardiovascular disease	mmu05417	Lipid and atherosclerosis	7/139 5.04%	216/9045 2.39%	0.0487182	0.144305	ENSMUSG00000024401;ENSMUSG00000052684;ENSMUSG00000058427;ENSMUSG00000021250;ENSMUSG00000035385;ENSMUSG00000015452;ENSMUSG00000004864	Tnf;Jun;Cxcl2;Fos;Ccl2;Ager;Mapk13	7	ENSMUSG00000024401;ENSMUSG00000058427;ENSMUSG00000035385;ENSMUSG00000015452;ENSMUSG00000004864	Tnf;Cxcl2;Ccl2;Ager;Mapk13	5	ENSMUSG00000052684;ENSMUSG00000021250	Jun;Fos	2	https://www.genome.jp/dbget-bin/www_bget?mmu05417
Human Diseases	Infectious disease: viral	mmu05165	Human papillomavirus infection	10/139 7.19%	362/9045 4%	0.0519569	0.151974	ENSMUSG00000027715;ENSMUSG00000023067;ENSMUSG00000091705;ENSMUSG00000024401;ENSMUSG00000053007;ENSMUSG00000001506;ENSMUSG00000079465;ENSMUSG00000067158;ENSMUSG00000054128;ENSMUSG00000073402	Ccna2;Cdkn1a;H2-Q2;Tnf;Creb5;Col1a1;Col4a3;Col4a4;H2-T3;Gm8909	10	ENSMUSG00000027715;ENSMUSG00000023067;ENSMUSG00000091705;ENSMUSG00000024401;ENSMUSG00000053007;ENSMUSG00000001506;ENSMUSG00000079465;ENSMUSG00000067158;ENSMUSG00000054128;ENSMUSG00000073402	Ccna2;Cdkn1a;H2-Q2;Tnf;Creb5;Col1a1;Col4a3;Col4a4;H2-T3;Gm8909	10	--	--	0	https://www.genome.jp/dbget-bin/www_bget?mmu05165
Human Diseases	Drug resistance: antineoplastic	mmu01522	Endocrine resistance	4/139 2.88%	93/9045 1.03%	0.0547091	0.158049	ENSMUSG00000023067;ENSMUSG00000052684;ENSMUSG00000021250;ENSMUSG00000004864	Cdkn1a;Jun;Fos;Mapk13	4	ENSMUSG00000023067;ENSMUSG00000004864	Cdkn1a;Mapk13	2	ENSMUSG00000052684;ENSMUSG00000021250	Jun;Fos	2	https://www.genome.jp/dbget-bin/www_bget?mmu01522
Human Diseases	Infectious disease: bacterial	mmu05135	Yersinia infection	5/139 3.6%	135/9045 1.49%	0.0567947	0.16012	ENSMUSG00000024401;ENSMUSG00000052684;ENSMUSG00000021250;ENSMUSG00000035385;ENSMUSG00000004864	Tnf;Jun;Fos;Ccl2;Mapk13	5	ENSMUSG00000024401;ENSMUSG00000035385;ENSMUSG00000004864	Tnf;Ccl2;Mapk13	3	ENSMUSG00000052684;ENSMUSG00000021250	Jun;Fos	2	https://www.genome.jp/dbget-bin/www_bget?mmu05135
Human Diseases	Immune disease	mmu05322	Systemic lupus erythematosus	5/139 3.6%	149/9045 1.65%	0.0793664	0.215951	ENSMUSG00000060586;ENSMUSG00000073421;ENSMUSG00000036594;ENSMUSG00000024334;ENSMUSG00000024401	H2-Eb1;H2-Ab1;H2-Aa;H2-Oa;Tnf	5	ENSMUSG00000060586;ENSMUSG00000073421;ENSMUSG00000036594;ENSMUSG00000024334;ENSMUSG00000024401	H2-Eb1;H2-Ab1;H2-Aa;H2-Oa;Tnf	5	--	--	0	https://www.genome.jp/dbget-bin/www_bget?mmu05322
Human Diseases	Endocrine and metabolic disease	mmu04932	Non-alcoholic fatty liver disease	5/139 3.6%	156/9045 1.72%	0.0922201	0.242466	ENSMUSG00000024401;ENSMUSG00000051811;ENSMUSG00000052684;ENSMUSG00000021250;ENSMUSG00000004864	Tnf;Cox6b2;Jun;Fos;Mapk13	5	ENSMUSG00000024401;ENSMUSG00000051811;ENSMUSG00000004864	Tnf;Cox6b2;Mapk13	3	ENSMUSG00000052684;ENSMUSG00000021250	Jun;Fos	2	https://www.genome.jp/dbget-bin/www_bget?mmu04932
Human Diseases	Cancer: specific types	mmu05225	Hepatocellular carcinoma	5/139 3.6%	174/9045 1.92%	0.129803	0.309037	ENSMUSG00000023067;ENSMUSG00000074183;ENSMUSG00000004038;ENSMUSG00000111709;ENSMUSG00000074604	Cdkn1a;Gsta1;Gstm3;Gm3776;Mgst2	5	ENSMUSG00000023067;ENSMUSG00000074183;ENSMUSG00000004038;ENSMUSG00000111709;ENSMUSG00000074604	Cdkn1a;Gsta1;Gstm3;Gm3776;Mgst2	5	--	--	0	https://www.genome.jp/dbget-bin/www_bget?mmu05225
Human Diseases	Cancer: overview	mmu05202	Transcriptional misregulation in cancer	6/139 4.32%	224/9045 2.48%	0.130747	0.309037	ENSMUSG00000022508;ENSMUSG00000027715;ENSMUSG00000023067;ENSMUSG00000029086;ENSMUSG00000030717;ENSMUSG00000001986	Bcl6;Ccna2;Cdkn1a;Prom1;Nupr1;Gria3	6	ENSMUSG00000027715;ENSMUSG00000023067;ENSMUSG00000029086;ENSMUSG00000030717;ENSMUSG00000001986	Ccna2;Cdkn1a;Prom1;Nupr1;Gria3	5	ENSMUSG00000022508	Bcl6	1	https://www.genome.jp/dbget-bin/www_bget?mmu05202
Human Diseases	Cancer: overview	mmu05235	PD-L1 expression and PD-1 checkpoint pathway in cancer	3/139 2.16%	88/9045 0.97%	0.153139	0.347908	ENSMUSG00000052684;ENSMUSG00000021250;ENSMUSG00000004864	Jun;Fos;Mapk13	3	ENSMUSG00000004864	Mapk13	1	ENSMUSG00000052684;ENSMUSG00000021250	Jun;Fos	2	https://www.genome.jp/dbget-bin/www_bget?mmu05235
Human Diseases	Substance dependence	mmu05030	Cocaine addiction	2/139 1.44%	48/9045 0.53%	0.167998	0.370864	ENSMUSG00000053007;ENSMUSG00000052684	Creb5;Jun	2	ENSMUSG00000053007	Creb5	1	ENSMUSG00000052684	Jun	1	https://www.genome.jp/dbget-bin/www_bget?mmu05030
Human Diseases	Cancer: specific types	mmu05222	Small cell lung cancer	3/139 2.16%	93/9045 1.03%	0.17176	0.375624	ENSMUSG00000023067;ENSMUSG00000079465;ENSMUSG00000067158	Cdkn1a;Col4a3;Col4a4	3	ENSMUSG00000023067;ENSMUSG00000079465;ENSMUSG00000067158	Cdkn1a;Col4a3;Col4a4	3	--	--	0	https://www.genome.jp/dbget-bin/www_bget?mmu05222
Human Diseases	Cancer: specific types	mmu05226	Gastric cancer	4/139 2.88%	150/9045 1.66%	0.19937	0.420294	ENSMUSG00000023067;ENSMUSG00000028217;ENSMUSG00000025515;ENSMUSG00000028970	Cdkn1a;Cdh17;Muc2;Abcb1b	4	ENSMUSG00000023067;ENSMUSG00000028217;ENSMUSG00000025515;ENSMUSG00000028970	Cdkn1a;Cdh17;Muc2;Abcb1b	4	--	--	0	https://www.genome.jp/dbget-bin/www_bget?mmu05226
Human Diseases	Infectious disease: bacterial	mmu05134	Legionellosis	2/139 1.44%	61/9045 0.67%	0.240951	0.486056	ENSMUSG00000024401;ENSMUSG00000058427	Tnf;Cxcl2	2	ENSMUSG00000024401;ENSMUSG00000058427	Tnf;Cxcl2	2	--	--	0	https://www.genome.jp/dbget-bin/www_bget?mmu05134
Human Diseases	Infectious disease: viral	mmu05168	Herpes simplex virus 1 infection	9/139 6.47%	459/9045 5.07%	0.273592	0.524757	ENSMUSG00000060586;ENSMUSG00000073421;ENSMUSG00000036594;ENSMUSG00000024334;ENSMUSG00000091705;ENSMUSG00000024401;ENSMUSG00000054128;ENSMUSG00000035385;ENSMUSG00000073402	H2-Eb1;H2-Ab1;H2-Aa;H2-Oa;H2-Q2;Tnf;H2-T3;Ccl2;Gm8909	9	ENSMUSG00000060586;ENSMUSG00000073421;ENSMUSG00000036594;ENSMUSG00000024334;ENSMUSG00000091705;ENSMUSG00000024401;ENSMUSG00000054128;ENSMUSG00000035385;ENSMUSG00000073402	H2-Eb1;H2-Ab1;H2-Aa;H2-Oa;H2-Q2;Tnf;H2-T3;Ccl2;Gm8909	9	--	--	0	https://www.genome.jp/dbget-bin/www_bget?mmu05168
Human Diseases	Cancer: specific types	mmu05211	Renal cell carcinoma	2/139 1.44%	68/9045 0.75%	0.280951	0.534491	ENSMUSG00000023067;ENSMUSG00000052684	Cdkn1a;Jun	2	ENSMUSG00000023067	Cdkn1a	1	ENSMUSG00000052684	Jun	1	https://www.genome.jp/dbget-bin/www_bget?mmu05211
Human Diseases	Cancer: overview	mmu05230	Central carbon metabolism in cancer	2/139 1.44%	69/9045 0.76%	0.286663	0.54096	ENSMUSG00000020080;ENSMUSG00000059146	Hkdc1;Ntrk3	2	ENSMUSG00000020080;ENSMUSG00000059146	Hkdc1;Ntrk3	2	--	--	0	https://www.genome.jp/dbget-bin/www_bget?mmu05230
Human Diseases	Cancer: overview	mmu05206	MicroRNAs in cancer	6/139 4.32%	303/9045 3.35%	0.32243	0.583924	ENSMUSG00000040093;ENSMUSG00000023067;ENSMUSG00000028832;ENSMUSG00000044201;ENSMUSG00000028970;ENSMUSG00000028039	Bmf;Cdkn1a;Stmn1;Cdc25c;Abcb1b;Efna3	6	ENSMUSG00000023067;ENSMUSG00000028832;ENSMUSG00000044201;ENSMUSG00000028970;ENSMUSG00000028039	Cdkn1a;Stmn1;Cdc25c;Abcb1b;Efna3	5	ENSMUSG00000040093	Bmf	1	https://www.genome.jp/dbget-bin/www_bget?mmu05206
Human Diseases	Infectious disease: viral	mmu05171	Coronavirus disease - COVID-19	5/139 3.6%	248/9045 2.74%	0.333465	0.591142	ENSMUSG00000024401;ENSMUSG00000052684;ENSMUSG00000021250;ENSMUSG00000035385;ENSMUSG00000004864	Tnf;Jun;Fos;Ccl2;Mapk13	5	ENSMUSG00000024401;ENSMUSG00000035385;ENSMUSG00000004864	Tnf;Ccl2;Mapk13	3	ENSMUSG00000052684;ENSMUSG00000021250	Jun;Fos	2	https://www.genome.jp/dbget-bin/www_bget?mmu05171
Human Diseases	Drug resistance: antineoplastic	mmu01523	Antifolate resistance	1/139 0.72%	29/9045 0.32%	0.362259	0.627915	ENSMUSG00000024401	Tnf	1	ENSMUSG00000024401	Tnf	1	--	--	0	https://www.genome.jp/dbget-bin/www_bget?mmu01523
Human Diseases	Endocrine and metabolic disease	mmu04936	Alcoholic liver disease	3/139 2.16%	141/9045 1.56%	0.369042	0.630335	ENSMUSG00000024401;ENSMUSG00000058427;ENSMUSG00000004864	Tnf;Cxcl2;Mapk13	3	ENSMUSG00000024401;ENSMUSG00000058427;ENSMUSG00000004864	Tnf;Cxcl2;Mapk13	3	--	--	0	https://www.genome.jp/dbget-bin/www_bget?mmu04936
Human Diseases	Cancer: overview	mmu05205	Proteoglycans in cancer	4/139 2.88%	205/9045 2.27%	0.387011	0.643393	ENSMUSG00000023067;ENSMUSG00000024401;ENSMUSG00000001506;ENSMUSG00000004864	Cdkn1a;Tnf;Col1a1;Mapk13	4	ENSMUSG00000023067;ENSMUSG00000024401;ENSMUSG00000001506;ENSMUSG00000004864	Cdkn1a;Tnf;Col1a1;Mapk13	4	--	--	0	https://www.genome.jp/dbget-bin/www_bget?mmu05205
Human Diseases	Cancer: specific types	mmu05224	Breast cancer	3/139 2.16%	147/9045 1.63%	0.394136	0.64495	ENSMUSG00000023067;ENSMUSG00000052684;ENSMUSG00000021250	Cdkn1a;Jun;Fos	3	ENSMUSG00000023067	Cdkn1a	1	ENSMUSG00000052684;ENSMUSG00000021250	Jun;Fos	2	https://www.genome.jp/dbget-bin/www_bget?mmu05224
Human Diseases	Cardiovascular disease	mmu05415	Diabetic cardiomyopathy	4/139 2.88%	211/9045 2.33%	0.407951	0.651652	ENSMUSG00000051811;ENSMUSG00000001506;ENSMUSG00000015452;ENSMUSG00000004864	Cox6b2;Col1a1;Ager;Mapk13	4	ENSMUSG00000051811;ENSMUSG00000001506;ENSMUSG00000015452;ENSMUSG00000004864	Cox6b2;Col1a1;Ager;Mapk13	4	--	--	0	https://www.genome.jp/dbget-bin/www_bget?mmu05415
Human Diseases	Cardiovascular disease	mmu05410	Hypertrophic cardiomyopathy	2/139 1.44%	91/9045 1.01%	0.409371	0.651652	ENSMUSG00000003352;ENSMUSG00000024401	Cacnb3;Tnf	2	ENSMUSG00000003352;ENSMUSG00000024401	Cacnb3;Tnf	2	--	--	0	https://www.genome.jp/dbget-bin/www_bget?mmu05410
Human Diseases	Cardiovascular disease	mmu05414	Dilated cardiomyopathy	2/139 1.44%	94/9045 1.04%	0.425391	0.672578	ENSMUSG00000003352;ENSMUSG00000024401	Cacnb3;Tnf	2	ENSMUSG00000003352;ENSMUSG00000024401	Cacnb3;Tnf	2	--	--	0	https://www.genome.jp/dbget-bin/www_bget?mmu05414
Human Diseases	Cancer: specific types	mmu05216	Thyroid cancer	1/139 0.72%	37/9045 0.41%	0.436827	0.68145	ENSMUSG00000023067	Cdkn1a	1	ENSMUSG00000023067	Cdkn1a	1	--	--	0	https://www.genome.jp/dbget-bin/www_bget?mmu05216
Human Diseases	Cancer: overview	mmu05231	Choline metabolism in cancer	2/139 1.44%	98/9045 1.08%	0.446398	0.687218	ENSMUSG00000052684;ENSMUSG00000021250	Jun;Fos	2	--	--	0	ENSMUSG00000052684;ENSMUSG00000021250	Jun;Fos	2	https://www.genome.jp/dbget-bin/www_bget?mmu05231
Human Diseases	Cancer: specific types	mmu05215	Prostate cancer	2/139 1.44%	99/9045 1.09%	0.451583	0.689957	ENSMUSG00000023067;ENSMUSG00000053007	Cdkn1a;Creb5	2	ENSMUSG00000023067;ENSMUSG00000053007	Cdkn1a;Creb5	2	--	--	0	https://www.genome.jp/dbget-bin/www_bget?mmu05215
Human Diseases	Substance dependence	mmu05033	Nicotine addiction	1/139 0.72%	40/9045 0.44%	0.4625	0.693416	ENSMUSG00000001986	Gria3	1	ENSMUSG00000001986	Gria3	1	--	--	0	https://www.genome.jp/dbget-bin/www_bget?mmu05033
Human Diseases	Infectious disease: viral	mmu05160	Hepatitis C	3/139 2.16%	165/9045 1.82%	0.467584	0.693416	ENSMUSG00000023067;ENSMUSG00000022512;ENSMUSG00000024401	Cdkn1a;Cldn1;Tnf	3	ENSMUSG00000023067;ENSMUSG00000022512;ENSMUSG00000024401	Cdkn1a;Cldn1;Tnf	3	--	--	0	https://www.genome.jp/dbget-bin/www_bget?mmu05160
Human Diseases	Cancer: specific types	mmu05219	Bladder cancer	1/139 0.72%	41/9045 0.45%	0.470797	0.693416	ENSMUSG00000023067	Cdkn1a	1	ENSMUSG00000023067	Cdkn1a	1	--	--	0	https://www.genome.jp/dbget-bin/www_bget?mmu05219
Human Diseases	Neurodegenerative disease	mmu05016	Huntington disease	5/139 3.6%	302/9045 3.34%	0.49736	0.705346	ENSMUSG00000053007;ENSMUSG00000051811;ENSMUSG00000042808;ENSMUSG00000031710;ENSMUSG00000001986	Creb5;Cox6b2;Gpx2;Ucp1;Gria3	5	ENSMUSG00000053007;ENSMUSG00000051811;ENSMUSG00000042808;ENSMUSG00000031710;ENSMUSG00000001986	Creb5;Cox6b2;Gpx2;Ucp1;Gria3	5	--	--	0	https://www.genome.jp/dbget-bin/www_bget?mmu05016
Human Diseases	Endocrine and metabolic disease	mmu04931	Insulin resistance	2/139 1.44%	110/9045 1.22%	0.506745	0.714327	ENSMUSG00000024401;ENSMUSG00000053007	Tnf;Creb5	2	ENSMUSG00000024401;ENSMUSG00000053007	Tnf;Creb5	2	--	--	0	https://www.genome.jp/dbget-bin/www_bget?mmu04931
Human Diseases	Infectious disease: bacterial	mmu05132	Salmonella infection	4/139 2.88%	253/9045 2.8%	0.548237	0.741545	ENSMUSG00000024401;ENSMUSG00000052684;ENSMUSG00000021250;ENSMUSG00000004864	Tnf;Jun;Fos;Mapk13	4	ENSMUSG00000024401;ENSMUSG00000004864	Tnf;Mapk13	2	ENSMUSG00000052684;ENSMUSG00000021250	Jun;Fos	2	https://www.genome.jp/dbget-bin/www_bget?mmu05132
Human Diseases	Neurodegenerative disease	mmu05022	Pathways of neurodegeneration - multiple diseases	7/139 5.04%	471/9045 5.21%	0.591261	0.763903	ENSMUSG00000024401;ENSMUSG00000051811;ENSMUSG00000025889;ENSMUSG00000042808;ENSMUSG00000001986;ENSMUSG00000015452;ENSMUSG00000004864	Tnf;Cox6b2;Snca;Gpx2;Gria3;Ager;Mapk13	7	ENSMUSG00000024401;ENSMUSG00000051811;ENSMUSG00000042808;ENSMUSG00000001986;ENSMUSG00000015452;ENSMUSG00000004864	Tnf;Cox6b2;Gpx2;Gria3;Ager;Mapk13	6	ENSMUSG00000025889	Snca	1	https://www.genome.jp/dbget-bin/www_bget?mmu05022
Human Diseases	Cancer: specific types	mmu05213	Endometrial cancer	1/139 0.72%	58/9045 0.64%	0.59388	0.763903	ENSMUSG00000023067	Cdkn1a	1	ENSMUSG00000023067	Cdkn1a	1	--	--	0	https://www.genome.jp/dbget-bin/www_bget?mmu05213
Human Diseases	Neurodegenerative disease	mmu05020	Prion disease	4/139 2.88%	268/9045 2.96%	0.594147	0.763903	ENSMUSG00000024401;ENSMUSG00000053007;ENSMUSG00000051811;ENSMUSG00000004864	Tnf;Creb5;Cox6b2;Mapk13	4	ENSMUSG00000024401;ENSMUSG00000053007;ENSMUSG00000051811;ENSMUSG00000004864	Tnf;Creb5;Cox6b2;Mapk13	4	--	--	0	https://www.genome.jp/dbget-bin/www_bget?mmu05020
Human Diseases	Cancer: specific types	mmu05217	Basal cell carcinoma	1/139 0.72%	63/9045 0.7%	0.624336	0.781255	ENSMUSG00000023067	Cdkn1a	1	ENSMUSG00000023067	Cdkn1a	1	--	--	0	https://www.genome.jp/dbget-bin/www_bget?mmu05217
Human Diseases	Infectious disease: viral	mmu05162	Measles	2/139 1.44%	146/9045 1.61%	0.660633	0.798347	ENSMUSG00000052684;ENSMUSG00000021250	Jun;Fos	2	--	--	0	ENSMUSG00000052684;ENSMUSG00000021250	Jun;Fos	2	https://www.genome.jp/dbget-bin/www_bget?mmu05162
Human Diseases	Cancer: specific types	mmu05221	Acute myeloid leukemia	1/139 0.72%	70/9045 0.77%	0.663202	0.798347	ENSMUSG00000027715	Ccna2	1	ENSMUSG00000027715	Ccna2	1	--	--	0	https://www.genome.jp/dbget-bin/www_bget?mmu05221
Human Diseases	Cancer: specific types	mmu05218	Melanoma	1/139 0.72%	72/9045 0.8%	0.673554	0.798347	ENSMUSG00000023067	Cdkn1a	1	ENSMUSG00000023067	Cdkn1a	1	--	--	0	https://www.genome.jp/dbget-bin/www_bget?mmu05218
Human Diseases	Cancer: specific types	mmu05223	Non-small cell lung cancer	1/139 0.72%	72/9045 0.8%	0.673554	0.798347	ENSMUSG00000023067	Cdkn1a	1	ENSMUSG00000023067	Cdkn1a	1	--	--	0	https://www.genome.jp/dbget-bin/www_bget?mmu05223
Human Diseases	Neurodegenerative disease	mmu05014	Amyotrophic lateral sclerosis	5/139 3.6%	369/9045 4.08%	0.675524	0.798347	ENSMUSG00000062991;ENSMUSG00000024401;ENSMUSG00000051811;ENSMUSG00000042808;ENSMUSG00000004864	Nrg1;Tnf;Cox6b2;Gpx2;Mapk13	5	ENSMUSG00000062991;ENSMUSG00000024401;ENSMUSG00000051811;ENSMUSG00000042808;ENSMUSG00000004864	Nrg1;Tnf;Cox6b2;Gpx2;Mapk13	5	--	--	0	https://www.genome.jp/dbget-bin/www_bget?mmu05014
Human Diseases	Cancer: specific types	mmu05214	Glioma	1/139 0.72%	74/9045 0.82%	0.68359	0.802179	ENSMUSG00000023067	Cdkn1a	1	ENSMUSG00000023067	Cdkn1a	1	--	--	0	https://www.genome.jp/dbget-bin/www_bget?mmu05214
Human Diseases	Cancer: specific types	mmu05212	Pancreatic cancer	1/139 0.72%	76/9045 0.84%	0.69332	0.802179	ENSMUSG00000023067	Cdkn1a	1	ENSMUSG00000023067	Cdkn1a	1	--	--	0	https://www.genome.jp/dbget-bin/www_bget?mmu05212
Human Diseases	Cancer: specific types	mmu05220	Chronic myeloid leukemia	1/139 0.72%	76/9045 0.84%	0.69332	0.802179	ENSMUSG00000023067	Cdkn1a	1	ENSMUSG00000023067	Cdkn1a	1	--	--	0	https://www.genome.jp/dbget-bin/www_bget?mmu05220
Human Diseases	Cardiovascular disease	mmu05412	Arrhythmogenic right ventricular cardiomyopathy	1/139 0.72%	77/9045 0.85%	0.698073	0.802179	ENSMUSG00000003352	Cacnb3	1	ENSMUSG00000003352	Cacnb3	1	--	--	0	https://www.genome.jp/dbget-bin/www_bget?mmu05412
Human Diseases	Drug resistance: antineoplastic	mmu01521	EGFR tyrosine kinase inhibitor resistance	1/139 0.72%	79/9045 0.87%	0.70736	0.803507	ENSMUSG00000062991	Nrg1	1	ENSMUSG00000062991	Nrg1	1	--	--	0	https://www.genome.jp/dbget-bin/www_bget?mmu01521
Human Diseases	Substance dependence	mmu05034	Alcoholism	2/139 1.44%	205/9045 2.27%	0.827745	0.897144	ENSMUSG00000053007;ENSMUSG00000055254	Creb5;Ntrk2	2	ENSMUSG00000053007;ENSMUSG00000055254	Creb5;Ntrk2	2	--	--	0	https://www.genome.jp/dbget-bin/www_bget?mmu05034
Human Diseases	Neurodegenerative disease	mmu05010	Alzheimer disease	4/139 2.88%	383/9045 4.23%	0.846236	0.902397	ENSMUSG00000024401;ENSMUSG00000051811;ENSMUSG00000025889;ENSMUSG00000015452	Tnf;Cox6b2;Snca;Ager	4	ENSMUSG00000024401;ENSMUSG00000051811;ENSMUSG00000015452	Tnf;Cox6b2;Ager	3	ENSMUSG00000025889	Snca	1	https://www.genome.jp/dbget-bin/www_bget?mmu05010
Human Diseases	Neurodegenerative disease	mmu05017	Spinocerebellar ataxia	1/139 0.72%	141/9045 1.56%	0.889293	0.918497	ENSMUSG00000001986	Gria3	1	ENSMUSG00000001986	Gria3	1	--	--	0	https://www.genome.jp/dbget-bin/www_bget?mmu05017
Human Diseases	Neurodegenerative disease	mmu05012	Parkinson disease	2/139 1.44%	264/9045 2.92%	0.917275	0.937303	ENSMUSG00000051811;ENSMUSG00000025889	Cox6b2;Snca	2	ENSMUSG00000051811	Cox6b2	1	ENSMUSG00000025889	Snca	1	https://www.genome.jp/dbget-bin/www_bget?mmu05012
Metabolism	Lipid metabolism	mmu00140	Steroid hormone biosynthesis	13/139 9.35%	93/9045 1.03%	1.37694e-09	3.22205e-07	ENSMUSG00000028240;ENSMUSG00000090165;ENSMUSG00000025002;ENSMUSG00000075551;ENSMUSG00000021214;ENSMUSG00000067231;ENSMUSG00000032323;ENSMUSG00000024365;ENSMUSG00000027871;ENSMUSG00000096852;ENSMUSG00000075604;ENSMUSG00000022589;ENSMUSG00000003271	Cyp7a1;Ugt1a10;Cyp2c55;Cyp3a41a;Akr1c18;Cyp2c65;Cyp11a1;Cyp21a1;Hsd3b1;Cyp2d12;Cyp11b1;Cyp11b2;Sult2b1	13	ENSMUSG00000025002;ENSMUSG00000021214;ENSMUSG00000067231;ENSMUSG00000032323;ENSMUSG00000024365;ENSMUSG00000027871;ENSMUSG00000075604;ENSMUSG00000022589;ENSMUSG00000003271	Cyp2c55;Akr1c18;Cyp2c65;Cyp11a1;Cyp21a1;Hsd3b1;Cyp11b1;Cyp11b2;Sult2b1	9	ENSMUSG00000028240;ENSMUSG00000090165;ENSMUSG00000075551;ENSMUSG00000096852	Cyp7a1;Ugt1a10;Cyp3a41a;Cyp2d12	4	https://www.genome.jp/dbget-bin/www_bget?mmu00140
Metabolism	Metabolism of other amino acids	mmu00480	Glutathione metabolism	7/139 5.04%	72/9045 0.8%	0.000111467	0.00173888	ENSMUSG00000089694;ENSMUSG00000074183;ENSMUSG00000004038;ENSMUSG00000111709;ENSMUSG00000074604;ENSMUSG00000042808;ENSMUSG00000006345	Nat8f7;Gsta1;Gstm3;Gm3776;Mgst2;Gpx2;Ggt1	7	ENSMUSG00000074183;ENSMUSG00000004038;ENSMUSG00000111709;ENSMUSG00000074604;ENSMUSG00000042808;ENSMUSG00000006345	Gsta1;Gstm3;Gm3776;Mgst2;Gpx2;Ggt1	6	ENSMUSG00000089694	Nat8f7	1	https://www.genome.jp/dbget-bin/www_bget?mmu00480
Metabolism	Xenobiotics biodegradation and metabolism	mmu00982	Drug metabolism - cytochrome P450	6/139 4.32%	71/9045 0.78%	0.00074596	0.00671364	ENSMUSG00000026691;ENSMUSG00000090165;ENSMUSG00000074183;ENSMUSG00000004038;ENSMUSG00000111709;ENSMUSG00000074604	Fmo3;Ugt1a10;Gsta1;Gstm3;Gm3776;Mgst2	6	ENSMUSG00000074183;ENSMUSG00000004038;ENSMUSG00000111709;ENSMUSG00000074604	Gsta1;Gstm3;Gm3776;Mgst2	4	ENSMUSG00000026691;ENSMUSG00000090165	Fmo3;Ugt1a10	2	https://www.genome.jp/dbget-bin/www_bget?mmu00982
Metabolism	Xenobiotics biodegradation and metabolism	mmu00980	Metabolism of xenobiotics by cytochrome P450	5/139 3.6%	73/9045 0.81%	0.00518904	0.0275963	ENSMUSG00000090165;ENSMUSG00000074183;ENSMUSG00000004038;ENSMUSG00000111709;ENSMUSG00000074604	Ugt1a10;Gsta1;Gstm3;Gm3776;Mgst2	5	ENSMUSG00000074183;ENSMUSG00000004038;ENSMUSG00000111709;ENSMUSG00000074604	Gsta1;Gstm3;Gm3776;Mgst2	4	ENSMUSG00000090165	Ugt1a10	1	https://www.genome.jp/dbget-bin/www_bget?mmu00980
Metabolism	Metabolism of cofactors and vitamins	mmu00790	Folate biosynthesis	3/139 2.16%	26/9045 0.29%	0.00712932	0.0354949	ENSMUSG00000079440;ENSMUSG00000036500;ENSMUSG00000052131	Alpi;Akp3;Akr1b7	3	ENSMUSG00000079440;ENSMUSG00000036500;ENSMUSG00000052131	Alpi;Akp3;Akr1b7	3	--	--	0	https://www.genome.jp/dbget-bin/www_bget?mmu00790
Metabolism	Lipid metabolism	mmu00062	Fatty acid elongation	3/139 2.16%	29/9045 0.32%	0.00968973	0.0444588	ENSMUSG00000052392;ENSMUSG00000021696;ENSMUSG00000021228	Acot4;Elovl7;Acot3	3	ENSMUSG00000021696	Elovl7	1	ENSMUSG00000052392;ENSMUSG00000021228	Acot4;Acot3	2	https://www.genome.jp/dbget-bin/www_bget?mmu00062
Metabolism	Carbohydrate metabolism	mmu00052	Galactose metabolism	3/139 2.16%	32/9045 0.35%	0.0127211	0.056165	ENSMUSG00000027790;ENSMUSG00000052131;ENSMUSG00000020080	Sis;Akr1b7;Hkdc1	3	ENSMUSG00000027790;ENSMUSG00000052131;ENSMUSG00000020080	Sis;Akr1b7;Hkdc1	3	--	--	0	https://www.genome.jp/dbget-bin/www_bget?mmu00052
Metabolism	Xenobiotics biodegradation and metabolism	mmu00983	Drug metabolism - other enzymes	5/139 3.6%	92/9045 1.02%	0.0134907	0.0584598	ENSMUSG00000090165;ENSMUSG00000074183;ENSMUSG00000004038;ENSMUSG00000111709;ENSMUSG00000074604	Ugt1a10;Gsta1;Gstm3;Gm3776;Mgst2	5	ENSMUSG00000074183;ENSMUSG00000004038;ENSMUSG00000111709;ENSMUSG00000074604	Gsta1;Gstm3;Gm3776;Mgst2	4	ENSMUSG00000090165	Ugt1a10	1	https://www.genome.jp/dbget-bin/www_bget?mmu00983
Metabolism	Carbohydrate metabolism	mmu00500	Starch and sucrose metabolism	3/139 2.16%	34/9045 0.38%	0.0150102	0.0597092	ENSMUSG00000027790;ENSMUSG00000032098;ENSMUSG00000020080	Sis;Treh;Hkdc1	3	ENSMUSG00000027790;ENSMUSG00000032098;ENSMUSG00000020080	Sis;Treh;Hkdc1	3	--	--	0	https://www.genome.jp/dbget-bin/www_bget?mmu00500
Metabolism	Lipid metabolism	mmu01040	Biosynthesis of unsaturated fatty acids	3/139 2.16%	34/9045 0.38%	0.0150102	0.0597092	ENSMUSG00000052392;ENSMUSG00000021696;ENSMUSG00000021228	Acot4;Elovl7;Acot3	3	ENSMUSG00000021696	Elovl7	1	ENSMUSG00000052392;ENSMUSG00000021228	Acot4;Acot3	2	https://www.genome.jp/dbget-bin/www_bget?mmu01040
Metabolism	Metabolism of cofactors and vitamins	mmu00830	Retinol metabolism	5/139 3.6%	97/9045 1.07%	0.0166431	0.0628142	ENSMUSG00000090165;ENSMUSG00000025002;ENSMUSG00000027068;ENSMUSG00000075551;ENSMUSG00000067231	Ugt1a10;Cyp2c55;Dhrs9;Cyp3a41a;Cyp2c65	5	ENSMUSG00000025002;ENSMUSG00000027068;ENSMUSG00000067231	Cyp2c55;Dhrs9;Cyp2c65	3	ENSMUSG00000090165;ENSMUSG00000075551	Ugt1a10;Cyp3a41a	2	https://www.genome.jp/dbget-bin/www_bget?mmu00830
Metabolism	Metabolism of cofactors and vitamins	mmu00730	Thiamine metabolism	2/139 1.44%	15/9045 0.17%	0.0215982	0.0746936	ENSMUSG00000079440;ENSMUSG00000036500	Alpi;Akp3	2	ENSMUSG00000079440;ENSMUSG00000036500	Alpi;Akp3	2	--	--	0	https://www.genome.jp/dbget-bin/www_bget?mmu00730
Metabolism	Lipid metabolism	mmu00591	Linoleic acid metabolism	3/139 2.16%	50/9045 0.55%	0.0412101	0.130313	ENSMUSG00000025002;ENSMUSG00000075551;ENSMUSG00000067231	Cyp2c55;Cyp3a41a;Cyp2c65	3	ENSMUSG00000025002;ENSMUSG00000067231	Cyp2c55;Cyp2c65	2	ENSMUSG00000075551	Cyp3a41a	1	https://www.genome.jp/dbget-bin/www_bget?mmu00591
Metabolism	Metabolism of other amino acids	mmu00430	Taurine and hypotaurine metabolism	2/139 1.44%	22/9045 0.24%	0.0443184	0.136454	ENSMUSG00000026691;ENSMUSG00000006345	Fmo3;Ggt1	2	ENSMUSG00000006345	Ggt1	1	ENSMUSG00000026691	Fmo3	1	https://www.genome.jp/dbget-bin/www_bget?mmu00430
Metabolism	Global and overview maps	mmu01240	Biosynthesis of cofactors	5/139 3.6%	152/9045 1.68%	0.0847495	0.225357	ENSMUSG00000079440;ENSMUSG00000036500;ENSMUSG00000090165;ENSMUSG00000024640;ENSMUSG00000005667	Alpi;Akp3;Ugt1a10;Psat1;Mthfd2	5	ENSMUSG00000079440;ENSMUSG00000036500;ENSMUSG00000024640;ENSMUSG00000005667	Alpi;Akp3;Psat1;Mthfd2	4	ENSMUSG00000090165	Ugt1a10	1	https://www.genome.jp/dbget-bin/www_bget?mmu01240
Metabolism	Carbohydrate metabolism	mmu00040	Pentose and glucuronate interconversions	2/139 1.44%	36/9045 0.4%	0.105345	0.260148	ENSMUSG00000090165;ENSMUSG00000052131	Ugt1a10;Akr1b7	2	ENSMUSG00000052131	Akr1b7	1	ENSMUSG00000090165	Ugt1a10	1	https://www.genome.jp/dbget-bin/www_bget?mmu00040
Metabolism	Carbohydrate metabolism	mmu00051	Fructose and mannose metabolism	2/139 1.44%	36/9045 0.4%	0.105345	0.260148	ENSMUSG00000052131;ENSMUSG00000020080	Akr1b7;Hkdc1	2	ENSMUSG00000052131;ENSMUSG00000020080	Akr1b7;Hkdc1	2	--	--	0	https://www.genome.jp/dbget-bin/www_bget?mmu00051
Metabolism	Lipid metabolism	mmu00590	Arachidonic acid metabolism	3/139 2.16%	85/9045 0.94%	0.142298	0.329681	ENSMUSG00000025002;ENSMUSG00000067231;ENSMUSG00000006345	Cyp2c55;Cyp2c65;Ggt1	3	ENSMUSG00000025002;ENSMUSG00000067231;ENSMUSG00000006345	Cyp2c55;Cyp2c65;Ggt1	3	--	--	0	https://www.genome.jp/dbget-bin/www_bget?mmu00590
Metabolism	Lipid metabolism	mmu00600	Sphingolipid metabolism	2/139 1.44%	54/9045 0.6%	0.201285	0.420541	ENSMUSG00000031906;ENSMUSG00000049721	Smpd3;Gal3st1	2	ENSMUSG00000031906;ENSMUSG00000049721	Smpd3;Gal3st1	2	--	--	0	https://www.genome.jp/dbget-bin/www_bget?mmu00600
Metabolism	Lipid metabolism	mmu00120	Primary bile acid biosynthesis	1/139 0.72%	18/9045 0.2%	0.243482	0.486964	ENSMUSG00000028240	Cyp7a1	1	--	--	0	ENSMUSG00000028240	Cyp7a1	1	https://www.genome.jp/dbget-bin/www_bget?mmu00120
Metabolism	Lipid metabolism	mmu00561	Glycerolipid metabolism	2/139 1.44%	63/9045 0.7%	0.252368	0.498353	ENSMUSG00000053846;ENSMUSG00000052131	Lipg;Akr1b7	2	ENSMUSG00000052131	Akr1b7	1	ENSMUSG00000053846	Lipg	1	https://www.genome.jp/dbget-bin/www_bget?mmu00561
Metabolism	Metabolism of cofactors and vitamins	mmu00670	One carbon pool by folate	1/139 0.72%	19/9045 0.21%	0.255131	0.498353	ENSMUSG00000005667	Mthfd2	1	ENSMUSG00000005667	Mthfd2	1	--	--	0	https://www.genome.jp/dbget-bin/www_bget?mmu00670
Metabolism	Global and overview maps	mmu01230	Biosynthesis of amino acids	2/139 1.44%	79/9045 0.87%	0.343351	0.599583	ENSMUSG00000029752;ENSMUSG00000024640	Asns;Psat1	2	ENSMUSG00000029752;ENSMUSG00000024640	Asns;Psat1	2	--	--	0	https://www.genome.jp/dbget-bin/www_bget?mmu01230
Metabolism	Carbohydrate metabolism	mmu00053	Ascorbate and aldarate metabolism	1/139 0.72%	31/9045 0.34%	0.381772	0.642696	ENSMUSG00000090165	Ugt1a10	1	--	--	0	ENSMUSG00000090165	Ugt1a10	1	https://www.genome.jp/dbget-bin/www_bget?mmu00053
Metabolism	Global and overview maps	mmu01250	Biosynthesis of nucleotide sugars	1/139 0.72%	38/9045 0.42%	0.445517	0.687218	ENSMUSG00000020080	Hkdc1	1	ENSMUSG00000020080	Hkdc1	1	--	--	0	https://www.genome.jp/dbget-bin/www_bget?mmu01250
Metabolism	Amino acid metabolism	mmu00250	Alanine, aspartate and glutamate metabolism	1/139 0.72%	39/9045 0.43%	0.454074	0.689957	ENSMUSG00000029752	Asns	1	ENSMUSG00000029752	Asns	1	--	--	0	https://www.genome.jp/dbget-bin/www_bget?mmu00250
Metabolism	Amino acid metabolism	mmu00260	Glycine, serine and threonine metabolism	1/139 0.72%	40/9045 0.44%	0.4625	0.693416	ENSMUSG00000024640	Psat1	1	ENSMUSG00000024640	Psat1	1	--	--	0	https://www.genome.jp/dbget-bin/www_bget?mmu00260
Metabolism	Metabolism of cofactors and vitamins	mmu00860	Porphyrin metabolism	1/139 0.72%	43/9045 0.48%	0.487011	0.699144	ENSMUSG00000090165	Ugt1a10	1	--	--	0	ENSMUSG00000090165	Ugt1a10	1	https://www.genome.jp/dbget-bin/www_bget?mmu00860
Metabolism	Lipid metabolism	mmu00565	Ether lipid metabolism	1/139 0.72%	48/9045 0.53%	0.52542	0.728173	ENSMUSG00000049721	Gal3st1	1	ENSMUSG00000049721	Gal3st1	1	--	--	0	https://www.genome.jp/dbget-bin/www_bget?mmu00565
Metabolism	Carbohydrate metabolism	mmu00520	Amino sugar and nucleotide sugar metabolism	1/139 0.72%	51/9045 0.56%	0.54708	0.741545	ENSMUSG00000020080	Hkdc1	1	ENSMUSG00000020080	Hkdc1	1	--	--	0	https://www.genome.jp/dbget-bin/www_bget?mmu00520
Metabolism	Global and overview maps	mmu01200	Carbon metabolism	2/139 1.44%	121/9045 1.34%	0.558214	0.750701	ENSMUSG00000024640;ENSMUSG00000020080	Psat1;Hkdc1	2	ENSMUSG00000024640;ENSMUSG00000020080	Psat1;Hkdc1	2	--	--	0	https://www.genome.jp/dbget-bin/www_bget?mmu01200
Metabolism	Amino acid metabolism	mmu00270	Cysteine and methionine metabolism	1/139 0.72%	54/9045 0.6%	0.567759	0.754862	ENSMUSG00000024640	Psat1	1	ENSMUSG00000024640	Psat1	1	--	--	0	https://www.genome.jp/dbget-bin/www_bget?mmu00270
Metabolism	Amino acid metabolism	mmu00330	Arginine and proline metabolism	1/139 0.72%	54/9045 0.6%	0.567759	0.754862	ENSMUSG00000000308	Ckmt1	1	ENSMUSG00000000308	Ckmt1	1	--	--	0	https://www.genome.jp/dbget-bin/www_bget?mmu00330
Metabolism	Global and overview maps	mmu01212	Fatty acid metabolism	1/139 0.72%	62/9045 0.69%	0.618432	0.781255	ENSMUSG00000021696	Elovl7	1	ENSMUSG00000021696	Elovl7	1	--	--	0	https://www.genome.jp/dbget-bin/www_bget?mmu01212
Metabolism	Carbohydrate metabolism	mmu00010	Glycolysis / Gluconeogenesis	1/139 0.72%	67/9045 0.74%	0.64706	0.798347	ENSMUSG00000020080	Hkdc1	1	ENSMUSG00000020080	Hkdc1	1	--	--	0	https://www.genome.jp/dbget-bin/www_bget?mmu00010
Metabolism	Nucleotide metabolism	mmu00230	Purine metabolism	1/139 0.72%	134/9045 1.48%	0.876409	0.918497	ENSMUSG00000042638	Gucy2c	1	ENSMUSG00000042638	Gucy2c	1	--	--	0	https://www.genome.jp/dbget-bin/www_bget?mmu00230
Metabolism	Energy metabolism	mmu00190	Oxidative phosphorylation	1/139 0.72%	135/9045 1.49%	0.878337	0.918497	ENSMUSG00000051811	Cox6b2	1	ENSMUSG00000051811	Cox6b2	1	--	--	0	https://www.genome.jp/dbget-bin/www_bget?mmu00190
Organismal Systems	Endocrine system	mmu04914	Progesterone-mediated oocyte maturation	10/139 7.19%	92/9045 1.02%	1.3101e-06	7.66406e-05	ENSMUSG00000041431;ENSMUSG00000027379;ENSMUSG00000027715;ENSMUSG00000030867;ENSMUSG00000030677;ENSMUSG00000023908;ENSMUSG00000032218;ENSMUSG00000019942;ENSMUSG00000044201;ENSMUSG00000004864	Ccnb1;Bub1;Ccna2;Plk1;Kif22;Pkmyt1;Ccnb2;Cdk1;Cdc25c;Mapk13	10	ENSMUSG00000041431;ENSMUSG00000027379;ENSMUSG00000027715;ENSMUSG00000030867;ENSMUSG00000030677;ENSMUSG00000023908;ENSMUSG00000032218;ENSMUSG00000019942;ENSMUSG00000044201;ENSMUSG00000004864	Ccnb1;Bub1;Ccna2;Plk1;Kif22;Pkmyt1;Ccnb2;Cdk1;Cdc25c;Mapk13	10	--	--	0	https://www.genome.jp/dbget-bin/www_bget?mmu04914
Organismal Systems	Endocrine system	mmu04927	Cortisol synthesis and secretion	8/139 5.76%	72/9045 0.8%	1.32895e-05	0.000282704	ENSMUSG00000053007;ENSMUSG00000032323;ENSMUSG00000024112;ENSMUSG00000024365;ENSMUSG00000027871;ENSMUSG00000075604;ENSMUSG00000049265;ENSMUSG00000022589	Creb5;Cyp11a1;Cacna1h;Cyp21a1;Hsd3b1;Cyp11b1;Kcnk3;Cyp11b2	8	ENSMUSG00000053007;ENSMUSG00000032323;ENSMUSG00000024112;ENSMUSG00000024365;ENSMUSG00000027871;ENSMUSG00000075604;ENSMUSG00000049265;ENSMUSG00000022589	Creb5;Cyp11a1;Cacna1h;Cyp21a1;Hsd3b1;Cyp11b1;Kcnk3;Cyp11b2	8	--	--	0	https://www.genome.jp/dbget-bin/www_bget?mmu04927
Organismal Systems	Immune system	mmu04612	Antigen processing and presentation	8/139 5.76%	90/9045 1%	6.82407e-05	0.00114059	ENSMUSG00000060586;ENSMUSG00000073421;ENSMUSG00000036594;ENSMUSG00000024334;ENSMUSG00000091705;ENSMUSG00000024401;ENSMUSG00000054128;ENSMUSG00000073402	H2-Eb1;H2-Ab1;H2-Aa;H2-Oa;H2-Q2;Tnf;H2-T3;Gm8909	8	ENSMUSG00000060586;ENSMUSG00000073421;ENSMUSG00000036594;ENSMUSG00000024334;ENSMUSG00000091705;ENSMUSG00000024401;ENSMUSG00000054128;ENSMUSG00000073402	H2-Eb1;H2-Ab1;H2-Aa;H2-Oa;H2-Q2;Tnf;H2-T3;Gm8909	8	--	--	0	https://www.genome.jp/dbget-bin/www_bget?mmu04612
Organismal Systems	Immune system	mmu04658	Th1 and Th2 cell differentiation	7/139 5.04%	88/9045 0.97%	0.000391773	0.00398587	ENSMUSG00000060586;ENSMUSG00000073421;ENSMUSG00000036594;ENSMUSG00000024334;ENSMUSG00000052684;ENSMUSG00000021250;ENSMUSG00000004864	H2-Eb1;H2-Ab1;H2-Aa;H2-Oa;Jun;Fos;Mapk13	7	ENSMUSG00000060586;ENSMUSG00000073421;ENSMUSG00000036594;ENSMUSG00000024334;ENSMUSG00000004864	H2-Eb1;H2-Ab1;H2-Aa;H2-Oa;Mapk13	5	ENSMUSG00000052684;ENSMUSG00000021250	Jun;Fos	2	https://www.genome.jp/dbget-bin/www_bget?mmu04658
Organismal Systems	Digestive system	mmu04976	Bile secretion	7/139 5.04%	100/9045 1.11%	0.000848095	0.0071337	ENSMUSG00000028240;ENSMUSG00000090165;ENSMUSG00000041301;ENSMUSG00000053862;ENSMUSG00000028970;ENSMUSG00000035699;ENSMUSG00000011034	Cyp7a1;Ugt1a10;Cftr;Slc51b;Abcb1b;Slc51a;Slc5a1	7	ENSMUSG00000041301;ENSMUSG00000053862;ENSMUSG00000028970;ENSMUSG00000035699;ENSMUSG00000011034	Cftr;Slc51b;Abcb1b;Slc51a;Slc5a1	5	ENSMUSG00000028240;ENSMUSG00000090165	Cyp7a1;Ugt1a10	2	https://www.genome.jp/dbget-bin/www_bget?mmu04976
Organismal Systems	Immune system	mmu04659	Th17 cell differentiation	7/139 5.04%	105/9045 1.16%	0.00113172	0.00895512	ENSMUSG00000060586;ENSMUSG00000073421;ENSMUSG00000036594;ENSMUSG00000024334;ENSMUSG00000052684;ENSMUSG00000021250;ENSMUSG00000004864	H2-Eb1;H2-Ab1;H2-Aa;H2-Oa;Jun;Fos;Mapk13	7	ENSMUSG00000060586;ENSMUSG00000073421;ENSMUSG00000036594;ENSMUSG00000024334;ENSMUSG00000004864	H2-Eb1;H2-Ab1;H2-Aa;H2-Oa;Mapk13	5	ENSMUSG00000052684;ENSMUSG00000021250	Jun;Fos	2	https://www.genome.jp/dbget-bin/www_bget?mmu04659
Organismal Systems	Digestive system	mmu04974	Protein digestion and absorption	7/139 5.04%	108/9045 1.19%	0.00133464	0.0100744	ENSMUSG00000030492;ENSMUSG00000001506;ENSMUSG00000079465;ENSMUSG00000067158;ENSMUSG00000020600;ENSMUSG00000024313;ENSMUSG00000021565	Slc7a9;Col1a1;Col4a3;Col4a4;Slc7a15;Mep1b;Slc6a19	7	ENSMUSG00000030492;ENSMUSG00000001506;ENSMUSG00000079465;ENSMUSG00000067158;ENSMUSG00000020600;ENSMUSG00000024313;ENSMUSG00000021565	Slc7a9;Col1a1;Col4a3;Col4a4;Slc7a15;Mep1b;Slc6a19	7	--	--	0	https://www.genome.jp/dbget-bin/www_bget?mmu04974
Organismal Systems	Immune system	mmu04657	IL-17 signaling pathway	6/139 4.32%	93/9045 1.03%	0.00301565	0.0190719	ENSMUSG00000024401;ENSMUSG00000052684;ENSMUSG00000058427;ENSMUSG00000021250;ENSMUSG00000035385;ENSMUSG00000004864	Tnf;Jun;Cxcl2;Fos;Ccl2;Mapk13	6	ENSMUSG00000024401;ENSMUSG00000058427;ENSMUSG00000035385;ENSMUSG00000004864	Tnf;Cxcl2;Ccl2;Mapk13	4	ENSMUSG00000052684;ENSMUSG00000021250	Jun;Fos	2	https://www.genome.jp/dbget-bin/www_bget?mmu04657
Organismal Systems	Endocrine system	mmu04926	Relaxin signaling pathway	7/139 5.04%	129/9045 1.43%	0.00366729	0.0220037	ENSMUSG00000053007;ENSMUSG00000001506;ENSMUSG00000079465;ENSMUSG00000052684;ENSMUSG00000067158;ENSMUSG00000021250;ENSMUSG00000004864	Creb5;Col1a1;Col4a3;Jun;Col4a4;Fos;Mapk13	7	ENSMUSG00000053007;ENSMUSG00000001506;ENSMUSG00000079465;ENSMUSG00000067158;ENSMUSG00000004864	Creb5;Col1a1;Col4a3;Col4a4;Mapk13	5	ENSMUSG00000052684;ENSMUSG00000021250	Jun;Fos	2	https://www.genome.jp/dbget-bin/www_bget?mmu04926
Organismal Systems	Immune system	mmu04672	Intestinal immune network for IgA production	4/139 2.88%	43/9045 0.48%	0.00414274	0.0236439	ENSMUSG00000060586;ENSMUSG00000073421;ENSMUSG00000036594;ENSMUSG00000024334	H2-Eb1;H2-Ab1;H2-Aa;H2-Oa	4	ENSMUSG00000060586;ENSMUSG00000073421;ENSMUSG00000036594;ENSMUSG00000024334	H2-Eb1;H2-Ab1;H2-Aa;H2-Oa	4	--	--	0	https://www.genome.jp/dbget-bin/www_bget?mmu04672
Organismal Systems	Endocrine system	mmu04925	Aldosterone synthesis and secretion	6/139 4.32%	102/9045 1.13%	0.00476249	0.0265339	ENSMUSG00000053007;ENSMUSG00000032323;ENSMUSG00000024112;ENSMUSG00000024365;ENSMUSG00000027871;ENSMUSG00000049265	Creb5;Cyp11a1;Cacna1h;Cyp21a1;Hsd3b1;Kcnk3	6	ENSMUSG00000053007;ENSMUSG00000032323;ENSMUSG00000024112;ENSMUSG00000024365;ENSMUSG00000027871;ENSMUSG00000049265	Creb5;Cyp11a1;Cacna1h;Cyp21a1;Hsd3b1;Kcnk3	6	--	--	0	https://www.genome.jp/dbget-bin/www_bget?mmu04925
Organismal Systems	Immune system	mmu04625	C-type lectin receptor signaling pathway	6/139 4.32%	112/9045 1.24%	0.00747304	0.0364311	ENSMUSG00000024401;ENSMUSG00000031779;ENSMUSG00000052684;ENSMUSG00000030142;ENSMUSG00000004864;ENSMUSG00000028680	Tnf;Ccl22;Jun;Clec4e;Mapk13;Plk3	6	ENSMUSG00000024401;ENSMUSG00000031779;ENSMUSG00000030142;ENSMUSG00000004864	Tnf;Ccl22;Clec4e;Mapk13	4	ENSMUSG00000052684;ENSMUSG00000028680	Jun;Plk3	2	https://www.genome.jp/dbget-bin/www_bget?mmu04625
Organismal Systems	Digestive system	mmu04978	Mineral absorption	4/139 2.88%	54/9045 0.6%	0.00932591	0.0436453	ENSMUSG00000040808;ENSMUSG00000022479;ENSMUSG00000011034;ENSMUSG00000021565	S100g;Vdr;Slc5a1;Slc6a19	4	ENSMUSG00000040808;ENSMUSG00000022479;ENSMUSG00000011034;ENSMUSG00000021565	S100g;Vdr;Slc5a1;Slc6a19	4	--	--	0	https://www.genome.jp/dbget-bin/www_bget?mmu04978
Organismal Systems	Immune system	mmu04640	Hematopoietic cell lineage	5/139 3.6%	94/9045 1.04%	0.0146985	0.0597092	ENSMUSG00000060586;ENSMUSG00000073421;ENSMUSG00000036594;ENSMUSG00000024334;ENSMUSG00000024401	H2-Eb1;H2-Ab1;H2-Aa;H2-Oa;Tnf	5	ENSMUSG00000060586;ENSMUSG00000073421;ENSMUSG00000036594;ENSMUSG00000024334;ENSMUSG00000024401	H2-Eb1;H2-Ab1;H2-Aa;H2-Oa;Tnf	5	--	--	0	https://www.genome.jp/dbget-bin/www_bget?mmu04640
Organismal Systems	Endocrine system	mmu04913	Ovarian steroidogenesis	4/139 2.88%	63/9045 0.7%	0.0158069	0.0606363	ENSMUSG00000052392;ENSMUSG00000032323;ENSMUSG00000027871;ENSMUSG00000021228	Acot4;Cyp11a1;Hsd3b1;Acot3	4	ENSMUSG00000032323;ENSMUSG00000027871	Cyp11a1;Hsd3b1	2	ENSMUSG00000052392;ENSMUSG00000021228	Acot4;Acot3	2	https://www.genome.jp/dbget-bin/www_bget?mmu04913
Organismal Systems	Digestive system	mmu04973	Carbohydrate digestion and absorption	3/139 2.16%	48/9045 0.53%	0.0371724	0.12081	ENSMUSG00000027790;ENSMUSG00000011034;ENSMUSG00000020080	Sis;Slc5a1;Hkdc1	3	ENSMUSG00000027790;ENSMUSG00000011034;ENSMUSG00000020080	Sis;Slc5a1;Hkdc1	3	--	--	0	https://www.genome.jp/dbget-bin/www_bget?mmu04973
Organismal Systems	Nervous system	mmu04728	Dopaminergic synapse	5/139 3.6%	135/9045 1.49%	0.0567947	0.16012	ENSMUSG00000055116;ENSMUSG00000053007;ENSMUSG00000021250;ENSMUSG00000001986;ENSMUSG00000004864	Arntl;Creb5;Fos;Gria3;Mapk13	5	ENSMUSG00000055116;ENSMUSG00000053007;ENSMUSG00000001986;ENSMUSG00000004864	Arntl;Creb5;Gria3;Mapk13	4	ENSMUSG00000021250	Fos	1	https://www.genome.jp/dbget-bin/www_bget?mmu04728
Organismal Systems	Immune system	mmu04620	Toll-like receptor signaling pathway	4/139 2.88%	100/9045 1.11%	0.0678022	0.188877	ENSMUSG00000024401;ENSMUSG00000052684;ENSMUSG00000021250;ENSMUSG00000004864	Tnf;Jun;Fos;Mapk13	4	ENSMUSG00000024401;ENSMUSG00000004864	Tnf;Mapk13	2	ENSMUSG00000052684;ENSMUSG00000021250	Jun;Fos	2	https://www.genome.jp/dbget-bin/www_bget?mmu04620
Organismal Systems	Immune system	mmu04660	T cell receptor signaling pathway	4/139 2.88%	103/9045 1.14%	0.0738685	0.203356	ENSMUSG00000024401;ENSMUSG00000052684;ENSMUSG00000021250;ENSMUSG00000004864	Tnf;Jun;Fos;Mapk13	4	ENSMUSG00000024401;ENSMUSG00000004864	Tnf;Mapk13	2	ENSMUSG00000052684;ENSMUSG00000021250	Jun;Fos	2	https://www.genome.jp/dbget-bin/www_bget?mmu04660
Organismal Systems	Endocrine system	mmu04928	Parathyroid hormone synthesis, secretion and action	4/139 2.88%	108/9045 1.19%	0.0845694	0.225357	ENSMUSG00000023067;ENSMUSG00000053007;ENSMUSG00000022479;ENSMUSG00000021250	Cdkn1a;Creb5;Vdr;Fos	4	ENSMUSG00000023067;ENSMUSG00000053007;ENSMUSG00000022479	Cdkn1a;Creb5;Vdr	3	ENSMUSG00000021250	Fos	1	https://www.genome.jp/dbget-bin/www_bget?mmu04928
Organismal Systems	Environmental adaptation	mmu04710	Circadian rhythm	2/139 1.44%	34/9045 0.38%	0.095653	0.248698	ENSMUSG00000055116;ENSMUSG00000026077	Arntl;Npas2	2	ENSMUSG00000055116;ENSMUSG00000026077	Arntl;Npas2	2	--	--	0	https://www.genome.jp/dbget-bin/www_bget?mmu04710
Organismal Systems	Endocrine system	mmu04917	Prolactin signaling pathway	3/139 2.16%	74/9045 0.82%	0.105044	0.260148	ENSMUSG00000021250;ENSMUSG00000004864;ENSMUSG00000020027	Fos;Mapk13;Socs2	3	ENSMUSG00000004864	Mapk13	1	ENSMUSG00000021250;ENSMUSG00000020027	Fos;Socs2	2	https://www.genome.jp/dbget-bin/www_bget?mmu04917
Organismal Systems	Endocrine system	mmu04918	Thyroid hormone synthesis	3/139 2.16%	74/9045 0.82%	0.105044	0.260148	ENSMUSG00000053007;ENSMUSG00000042808;ENSMUSG00000020651	Creb5;Gpx2;Slc26a4	3	ENSMUSG00000053007;ENSMUSG00000042808	Creb5;Gpx2	2	ENSMUSG00000020651	Slc26a4	1	https://www.genome.jp/dbget-bin/www_bget?mmu04918
Organismal Systems	Endocrine system	mmu04935	Growth hormone synthesis, secretion and action	4/139 2.88%	117/9045 1.29%	0.105616	0.260148	ENSMUSG00000053007;ENSMUSG00000021250;ENSMUSG00000004864;ENSMUSG00000020027	Creb5;Fos;Mapk13;Socs2	4	ENSMUSG00000053007;ENSMUSG00000004864	Creb5;Mapk13	2	ENSMUSG00000021250;ENSMUSG00000020027	Fos;Socs2	2	https://www.genome.jp/dbget-bin/www_bget?mmu04935
Organismal Systems	Nervous system	mmu04722	Neurotrophin signaling pathway	4/139 2.88%	121/9045 1.34%	0.115668	0.28194	ENSMUSG00000055254;ENSMUSG00000052684;ENSMUSG00000004864;ENSMUSG00000059146	Ntrk2;Jun;Mapk13;Ntrk3	4	ENSMUSG00000055254;ENSMUSG00000004864;ENSMUSG00000059146	Ntrk2;Mapk13;Ntrk3	3	ENSMUSG00000052684	Jun	1	https://www.genome.jp/dbget-bin/www_bget?mmu04722
Organismal Systems	Development and regeneration	mmu04380	Osteoclast differentiation	4/139 2.88%	128/9045 1.42%	0.134221	0.314077	ENSMUSG00000024401;ENSMUSG00000052684;ENSMUSG00000021250;ENSMUSG00000004864	Tnf;Jun;Fos;Mapk13	4	ENSMUSG00000024401;ENSMUSG00000004864	Tnf;Mapk13	2	ENSMUSG00000052684;ENSMUSG00000021250	Jun;Fos	2	https://www.genome.jp/dbget-bin/www_bget?mmu04380
Organismal Systems	Endocrine system	mmu04915	Estrogen signaling pathway	4/139 2.88%	134/9045 1.48%	0.15103	0.34648	ENSMUSG00000053007;ENSMUSG00000035775;ENSMUSG00000052684;ENSMUSG00000021250	Creb5;Krt20;Jun;Fos	4	ENSMUSG00000053007;ENSMUSG00000035775	Creb5;Krt20	2	ENSMUSG00000052684;ENSMUSG00000021250	Jun;Fos	2	https://www.genome.jp/dbget-bin/www_bget?mmu04915
Organismal Systems	Digestive system	mmu04979	Cholesterol metabolism	2/139 1.44%	50/9045 0.55%	0.178992	0.387816	ENSMUSG00000028240;ENSMUSG00000053846	Cyp7a1;Lipg	2	--	--	0	ENSMUSG00000028240;ENSMUSG00000053846	Cyp7a1;Lipg	2	https://www.genome.jp/dbget-bin/www_bget?mmu04979
Organismal Systems	Environmental adaptation	mmu04713	Circadian entrainment	3/139 2.16%	98/9045 1.08%	0.190989	0.406286	ENSMUSG00000024112;ENSMUSG00000021250;ENSMUSG00000001986	Cacna1h;Fos;Gria3	3	ENSMUSG00000024112;ENSMUSG00000001986	Cacna1h;Gria3	2	ENSMUSG00000021250	Fos	1	https://www.genome.jp/dbget-bin/www_bget?mmu04713
Organismal Systems	Endocrine system	mmu04921	Oxytocin signaling pathway	4/139 2.88%	153/9045 1.69%	0.20892	0.432631	ENSMUSG00000023067;ENSMUSG00000003352;ENSMUSG00000052684;ENSMUSG00000021250	Cdkn1a;Cacnb3;Jun;Fos	4	ENSMUSG00000023067;ENSMUSG00000003352	Cdkn1a;Cacnb3	2	ENSMUSG00000052684;ENSMUSG00000021250	Jun;Fos	2	https://www.genome.jp/dbget-bin/www_bget?mmu04921
Organismal Systems	Immune system	mmu04621	NOD-like receptor signaling pathway	5/139 3.6%	216/9045 2.39%	0.238415	0.485122	ENSMUSG00000024401;ENSMUSG00000052684;ENSMUSG00000058427;ENSMUSG00000035385;ENSMUSG00000004864	Tnf;Jun;Cxcl2;Ccl2;Mapk13	5	ENSMUSG00000024401;ENSMUSG00000058427;ENSMUSG00000035385;ENSMUSG00000004864	Tnf;Cxcl2;Ccl2;Mapk13	4	ENSMUSG00000052684	Jun	1	https://www.genome.jp/dbget-bin/www_bget?mmu04621
Organismal Systems	Digestive system	mmu04972	Pancreatic secretion	3/139 2.16%	114/9045 1.26%	0.255565	0.498353	ENSMUSG00000074195;ENSMUSG00000041301;ENSMUSG00000028255	Clca4b;Cftr;Clca1	3	ENSMUSG00000074195;ENSMUSG00000041301;ENSMUSG00000028255	Clca4b;Cftr;Clca1	3	--	--	0	https://www.genome.jp/dbget-bin/www_bget?mmu04972
Organismal Systems	Immune system	mmu04664	Fc epsilon RI signaling pathway	2/139 1.44%	66/9045 0.73%	0.269518	0.521217	ENSMUSG00000024401;ENSMUSG00000004864	Tnf;Mapk13	2	ENSMUSG00000024401;ENSMUSG00000004864	Tnf;Mapk13	2	--	--	0	https://www.genome.jp/dbget-bin/www_bget?mmu04664
Organismal Systems	Immune system	mmu04622	RIG-I-like receptor signaling pathway	2/139 1.44%	71/9045 0.78%	0.298072	0.557991	ENSMUSG00000024401;ENSMUSG00000004864	Tnf;Mapk13	2	ENSMUSG00000024401;ENSMUSG00000004864	Tnf;Mapk13	2	--	--	0	https://www.genome.jp/dbget-bin/www_bget?mmu04622
Organismal Systems	Sensory system	mmu04750	Inflammatory mediator regulation of TRP channels	3/139 2.16%	127/9045 1.4%	0.310014	0.568105	ENSMUSG00000025002;ENSMUSG00000067231;ENSMUSG00000004864	Cyp2c55;Cyp2c65;Mapk13	3	ENSMUSG00000025002;ENSMUSG00000067231;ENSMUSG00000004864	Cyp2c55;Cyp2c65;Mapk13	3	--	--	0	https://www.genome.jp/dbget-bin/www_bget?mmu04750
Organismal Systems	Digestive system	mmu04977	Vitamin digestion and absorption	1/139 0.72%	24/9045 0.27%	0.310758	0.568105	ENSMUSG00000032454	Rbp2	1	ENSMUSG00000032454	Rbp2	1	--	--	0	https://www.genome.jp/dbget-bin/www_bget?mmu04977
Organismal Systems	Endocrine system	mmu04924	Renin secretion	2/139 1.44%	76/9045 0.84%	0.326457	0.583924	ENSMUSG00000074195;ENSMUSG00000028255	Clca4b;Clca1	2	ENSMUSG00000074195;ENSMUSG00000028255	Clca4b;Clca1	2	--	--	0	https://www.genome.jp/dbget-bin/www_bget?mmu04924
Organismal Systems	Nervous system	mmu04726	Serotonergic synapse	3/139 2.16%	131/9045 1.45%	0.326898	0.583924	ENSMUSG00000025002;ENSMUSG00000067231;ENSMUSG00000096852	Cyp2c55;Cyp2c65;Cyp2d12	3	ENSMUSG00000025002;ENSMUSG00000067231	Cyp2c55;Cyp2c65	2	ENSMUSG00000096852	Cyp2d12	1	https://www.genome.jp/dbget-bin/www_bget?mmu04726
Organismal Systems	Immune system	mmu04062	Chemokine signaling pathway	4/139 2.88%	192/9045 2.12%	0.341441	0.599583	ENSMUSG00000031779;ENSMUSG00000058427;ENSMUSG00000060509;ENSMUSG00000035385	Ccl22;Cxcl2;Xcr1;Ccl2	4	ENSMUSG00000031779;ENSMUSG00000058427;ENSMUSG00000060509;ENSMUSG00000035385	Ccl22;Cxcl2;Xcr1;Ccl2	4	--	--	0	https://www.genome.jp/dbget-bin/www_bget?mmu04062
Organismal Systems	Immune system	mmu04662	B cell receptor signaling pathway	2/139 1.44%	83/9045 0.92%	0.365664	0.629157	ENSMUSG00000052684;ENSMUSG00000021250	Jun;Fos	2	--	--	0	ENSMUSG00000052684;ENSMUSG00000021250	Jun;Fos	2	https://www.genome.jp/dbget-bin/www_bget?mmu04662
Organismal Systems	Circulatory system	mmu04260	Cardiac muscle contraction	2/139 1.44%	87/9045 0.96%	0.387685	0.643393	ENSMUSG00000003352;ENSMUSG00000051811	Cacnb3;Cox6b2	2	ENSMUSG00000003352;ENSMUSG00000051811	Cacnb3;Cox6b2	2	--	--	0	https://www.genome.jp/dbget-bin/www_bget?mmu04260
Organismal Systems	Endocrine system	mmu03320	PPAR signaling pathway	2/139 1.44%	89/9045 0.98%	0.398573	0.647681	ENSMUSG00000028240;ENSMUSG00000031710	Cyp7a1;Ucp1	2	ENSMUSG00000031710	Ucp1	1	ENSMUSG00000028240	Cyp7a1	1	https://www.genome.jp/dbget-bin/www_bget?mmu03320
Organismal Systems	Endocrine system	mmu04912	GnRH signaling pathway	2/139 1.44%	90/9045 1%	0.403984	0.651652	ENSMUSG00000052684;ENSMUSG00000004864	Jun;Mapk13	2	ENSMUSG00000004864	Mapk13	1	ENSMUSG00000052684	Jun	1	https://www.genome.jp/dbget-bin/www_bget?mmu04912
Organismal Systems	Circulatory system	mmu04261	Adrenergic signaling in cardiomyocytes	3/139 2.16%	156/9045 1.72%	0.431274	0.677303	ENSMUSG00000003352;ENSMUSG00000053007;ENSMUSG00000004864	Cacnb3;Creb5;Mapk13	3	ENSMUSG00000003352;ENSMUSG00000053007;ENSMUSG00000004864	Cacnb3;Creb5;Mapk13	3	--	--	0	https://www.genome.jp/dbget-bin/www_bget?mmu04261
Organismal Systems	Environmental adaptation	mmu04714	Thermogenesis	4/139 2.88%	231/9045 2.55%	0.476503	0.693416	ENSMUSG00000053007;ENSMUSG00000051811;ENSMUSG00000031710;ENSMUSG00000004864	Creb5;Cox6b2;Ucp1;Mapk13	4	ENSMUSG00000053007;ENSMUSG00000051811;ENSMUSG00000031710;ENSMUSG00000004864	Creb5;Cox6b2;Ucp1;Mapk13	4	--	--	0	https://www.genome.jp/dbget-bin/www_bget?mmu04714
Organismal Systems	Endocrine system	mmu04922	Glucagon signaling pathway	2/139 1.44%	104/9045 1.15%	0.477094	0.693416	ENSMUSG00000024042;ENSMUSG00000053007	Sik1;Creb5	2	ENSMUSG00000053007	Creb5	1	ENSMUSG00000024042	Sik1	1	https://www.genome.jp/dbget-bin/www_bget?mmu04922
Organismal Systems	Digestive system	mmu04975	Fat digestion and absorption	1/139 0.72%	43/9045 0.48%	0.487011	0.699144	ENSMUSG00000020447	Npc1l1	1	ENSMUSG00000020447	Npc1l1	1	--	--	0	https://www.genome.jp/dbget-bin/www_bget?mmu04975
Organismal Systems	Excretory system	mmu04962	Vasopressin-regulated water reabsorption	1/139 0.72%	44/9045 0.49%	0.494932	0.705346	ENSMUSG00000053007	Creb5	1	ENSMUSG00000053007	Creb5	1	--	--	0	https://www.genome.jp/dbget-bin/www_bget?mmu04962
Organismal Systems	Nervous system	mmu04725	Cholinergic synapse	2/139 1.44%	112/9045 1.24%	0.516386	0.723558	ENSMUSG00000053007;ENSMUSG00000021250	Creb5;Fos	2	ENSMUSG00000053007	Creb5	1	ENSMUSG00000021250	Fos	1	https://www.genome.jp/dbget-bin/www_bget?mmu04725
Organismal Systems	Immune system	mmu04670	Leukocyte transendothelial migration	2/139 1.44%	118/9045 1.3%	0.544558	0.741545	ENSMUSG00000022512;ENSMUSG00000004864	Cldn1;Mapk13	2	ENSMUSG00000022512;ENSMUSG00000004864	Cldn1;Mapk13	2	--	--	0	https://www.genome.jp/dbget-bin/www_bget?mmu04670
Organismal Systems	Immune system	mmu04611	Platelet activation	2/139 1.44%	125/9045 1.38%	0.575969	0.757173	ENSMUSG00000001506;ENSMUSG00000004864	Col1a1;Mapk13	2	ENSMUSG00000001506;ENSMUSG00000004864	Col1a1;Mapk13	2	--	--	0	https://www.genome.jp/dbget-bin/www_bget?mmu04611
Organismal Systems	Nervous system	mmu04730	Long-term depression	1/139 0.72%	60/9045 0.66%	0.606346	0.775327	ENSMUSG00000001986	Gria3	1	ENSMUSG00000001986	Gria3	1	--	--	0	https://www.genome.jp/dbget-bin/www_bget?mmu04730
Organismal Systems	Excretory system	mmu04961	Endocrine and other factor-regulated calcium reabsorption	1/139 0.72%	61/9045 0.67%	0.612436	0.778858	ENSMUSG00000022479	Vdr	1	ENSMUSG00000022479	Vdr	1	--	--	0	https://www.genome.jp/dbget-bin/www_bget?mmu04961
Organismal Systems	Endocrine system	mmu04929	GnRH secretion	1/139 0.72%	63/9045 0.7%	0.624336	0.781255	ENSMUSG00000024112	Cacna1h	1	ENSMUSG00000024112	Cacna1h	1	--	--	0	https://www.genome.jp/dbget-bin/www_bget?mmu04929
Organismal Systems	Endocrine system	mmu04910	Insulin signaling pathway	2/139 1.44%	139/9045 1.54%	0.634004	0.789133	ENSMUSG00000020080;ENSMUSG00000020027	Hkdc1;Socs2	2	ENSMUSG00000020080	Hkdc1	1	ENSMUSG00000020027	Socs2	1	https://www.genome.jp/dbget-bin/www_bget?mmu04910
Organismal Systems	Nervous system	mmu04723	Retrograde endocannabinoid signaling	2/139 1.44%	148/9045 1.64%	0.667953	0.798347	ENSMUSG00000001986;ENSMUSG00000004864	Gria3;Mapk13	2	ENSMUSG00000001986;ENSMUSG00000004864	Gria3;Mapk13	2	--	--	0	https://www.genome.jp/dbget-bin/www_bget?mmu04723
Organismal Systems	Endocrine system	mmu04920	Adipocytokine signaling pathway	1/139 0.72%	71/9045 0.78%	0.668418	0.798347	ENSMUSG00000024401	Tnf	1	ENSMUSG00000024401	Tnf	1	--	--	0	https://www.genome.jp/dbget-bin/www_bget?mmu04920
Organismal Systems	Digestive system	mmu04971	Gastric acid secretion	1/139 0.72%	75/9045 0.83%	0.688493	0.802179	ENSMUSG00000041301	Cftr	1	ENSMUSG00000041301	Cftr	1	--	--	0	https://www.genome.jp/dbget-bin/www_bget?mmu04971
Organismal Systems	Endocrine system	mmu04911	Insulin secretion	1/139 0.72%	86/9045 0.95%	0.737688	0.821995	ENSMUSG00000053007	Creb5	1	ENSMUSG00000053007	Creb5	1	--	--	0	https://www.genome.jp/dbget-bin/www_bget?mmu04911
Organismal Systems	Aging	mmu04211	Longevity regulating pathway	1/139 0.72%	90/9045 1%	0.753595	0.831798	ENSMUSG00000053007	Creb5	1	ENSMUSG00000053007	Creb5	1	--	--	0	https://www.genome.jp/dbget-bin/www_bget?mmu04211
Organismal Systems	Nervous system	mmu04724	Glutamatergic synapse	1/139 0.72%	113/9045 1.25%	0.828133	0.897144	ENSMUSG00000001986	Gria3	1	ENSMUSG00000001986	Gria3	1	--	--	0	https://www.genome.jp/dbget-bin/www_bget?mmu04724
Organismal Systems	Immune system	mmu04613	Neutrophil extracellular trap formation	2/139 1.44%	208/9045 2.3%	0.833859	0.899184	ENSMUSG00000015452;ENSMUSG00000004864	Ager;Mapk13	2	ENSMUSG00000015452;ENSMUSG00000004864	Ager;Mapk13	2	--	--	0	https://www.genome.jp/dbget-bin/www_bget?mmu04613
Organismal Systems	Immune system	mmu04650	Natural killer cell mediated cytotoxicity	1/139 0.72%	121/9045 1.34%	0.848407	0.902397	ENSMUSG00000024401	Tnf	1	ENSMUSG00000024401	Tnf	1	--	--	0	https://www.genome.jp/dbget-bin/www_bget?mmu04650
Organismal Systems	Development and regeneration	mmu04360	Axon guidance	1/139 0.72%	181/9045 2%	0.941083	0.945122	ENSMUSG00000028039	Efna3	1	ENSMUSG00000028039	Efna3	1	--	--	0	https://www.genome.jp/dbget-bin/www_bget?mmu04360

## Sheet: Table S6. All DEGs among groups
Table S5. All DEGs among Control, ALI and Treat groups
ID	ALI2	ALI4	Treat5	Treat4	Treat2	ALI3	ALI1	ALI5	Treat1	Treat3	Control1	Control2	Control4	Control3	Control5
ENSMUSG00000030562	-0.548304	-0.832881	-0.957958	0.122159	-1.38204	0.0797014	1.64816	-0.748786	-0.545353	-1.2404	1.16998	0.344772	1.58193	0.341001	0.968023
ENSMUSG00000022347	-0.944636	-0.521934	-1.19712	-1.14405	-0.199258	1.02189	2.21357	-0.498875	-0.101861	-1.02539	-0.481689	0.426163	0.391095	0.800734	1.26135
ENSMUSG00000041293	-0.16525	-0.735599	-1.08355	-0.823932	-0.990456	-0.25018	2.66513	-0.369272	-0.975757	0.216185	-0.147352	0.686021	0.223943	1.20901	0.541069
ENSMUSG00000030256	-0.512703	-0.710411	-0.767739	-0.687382	-0.714086	-0.399271	2.45684	0.141671	-1.00342	-0.9042	0.678203	1.422	0.381028	-0.323324	0.942794
ENSMUSG00000003623	1.38397	-0.429824	-1.02087	-1.03884	-1.02154	1.21945	1.69792	0.666268	-0.512321	-1.70964	0.485674	0.504529	0.315214	-0.261348	-0.278642
ENSMUSG00000028494	0.918391	-0.565406	-1.03693	-1.02842	-0.512257	0.413159	2.34434	0.871939	-0.605388	-1.64407	0.174572	0.609906	0.0994937	-0.53547	0.496139
ENSMUSG00000020889	0.894921	0.724234	-1.56122	-1.44845	-0.716903	0.705394	1.16166	0.828899	-0.95344	-1.02481	1.04115	1.3084	-0.183648	-0.410225	-0.365958
ENSMUSG00000030806	1.56835	-0.57981	-1.4826	-1.05921	-0.806046	0.717814	1.38036	0.156534	-0.404208	-1.13894	0.962902	1.41699	0.0180989	-0.13865	-0.611591
ENSMUSG00000033967	0.257374	-0.822778	-0.913941	-0.606581	-0.647144	-0.00942294	2.29599	-0.179203	-0.982522	-0.626653	0.570171	2.10196	-0.341038	0.18503	-0.281238
ENSMUSG00000041468	0.138163	-0.318052	-0.704465	-1.00372	-0.328464	0.721253	1.28776	-0.537482	-1.38127	-0.994854	1.21835	2.30509	-0.177292	-0.268304	0.0432947
ENSMUSG00000023828	-1.17688	-1.06744	-1.26225	0.0387529	-0.923679	-0.461186	-0.524263	1.77907	-0.939504	0.647238	0.68446	0.337423	1.33998	0.250497	1.27779
ENSMUSG00000075025	-1.0587	-0.0157357	-0.664551	-1.18349	-1.201	-0.163117	1.28077	1.70992	-0.86953	-0.897764	0.84314	-0.0456637	1.17178	-0.0682508	1.16218
ENSMUSG00000101693	-0.326467	1.8177	-0.579724	-1.30225	-1.17881	0.102367	-1.24904	-0.314762	0.247085	-0.760621	-0.259428	0.998342	1.70278	0.172598	0.930239
ENSMUSG00000058523	-0.498511	-0.498511	-0.498511	-0.498511	-0.44491	-0.498511	-0.450746	-0.498511	-0.000857612	-0.498511	-0.498511	1.4285	3.00733	-0.23682	0.685589
ENSMUSG00000078674	-1.13575	-0.444428	-0.426738	-0.428095	-0.915047	0.958689	-0.637071	-1.30461	-0.245988	-0.101103	-0.0351042	1.0539	2.34648	0.0533517	1.26152
ENSMUSG00000063590	-0.656144	-0.661622	-0.862404	0.578562	-0.457267	-0.123105	-0.417015	-0.654476	0.0164659	-0.80024	-0.161452	1.32977	-0.297688	0.225108	2.94151
ENSMUSG00000038754	-0.589035	-1.01047	-1.21104	-0.110959	-0.498326	0.436147	-1.17608	1.15277	-0.629377	-0.43223	0.0514696	1.9346	-0.120902	0.316832	1.88659
ENSMUSG00000038576	-0.981091	-0.719482	-0.979867	-0.482962	-0.866197	-0.146542	0.30003	-0.234051	-0.736769	-0.256387	1.41149	0.54221	-0.214928	0.731303	2.63325
ENSMUSG00000086128	-0.787099	-0.62	0.27307	-0.809566	-0.782887	-0.627021	-0.0232161	0.190222	-0.605958	-1.35159	1.15069	1.39081	-0.0793839	0.299749	2.38217
ENSMUSG00000046160	1.11871	-0.415341	-1.17687	-1.05851	-0.295565	-0.91606	-0.812939	0.0049375	-0.660562	-0.79841	0.305086	2.10349	1.50284	0.669728	0.429468
ENSMUSG00000078686	-0.667711	-0.489081	-0.622318	-0.527119	-0.599411	-0.37749	-0.663928	-0.423724	-0.518923	-0.475841	0.615271	3.0274	0.290585	0.281338	1.15095
ENSMUSG00000029843	0.127593	-0.942828	-1.07919	0.663291	-0.742185	-0.984709	-1.32756	-0.157787	-0.291225	-0.252265	1.59248	2.18662	0.010714	0.604851	0.592189
ENSMUSG00000120031	0.919648	-0.700028	0.0962407	-0.967106	-0.465053	-0.0133042	-0.791371	0.0849883	-0.585519	-1.58499	1.05203	2.53601	0.486432	-0.378675	0.310697
ENSMUSG00000117780	-0.289575	-1.24119	-1.00835	-0.265128	-0.569785	1.27021	-0.293204	-0.216441	-0.389141	-1.34264	1.03927	2.41947	0.40133	0.0831661	0.402015
ENSMUSG00000053862	1.30505	0.862376	0.49506	-0.687317	0.0855241	0.0732802	2.46991	-0.529624	0.223584	0.286914	-0.889552	-1.08123	-1.05548	-0.677184	-0.881319
ENSMUSG00000042638	1.46728	1.42187	0.545652	0.117812	0.287328	-0.623891	2.2087	-0.66844	-0.0942268	-0.535662	-0.790514	-0.905935	-0.850394	-0.837955	-0.741626
ENSMUSG00000036578	0.261836	1.27694	1.4669	-0.880911	-0.215685	1.01003	1.02129	0.277227	-0.841493	0.991632	-0.185653	-1.47518	-0.33469	-1.60958	-0.762657
ENSMUSG00000112539	0.264171	2.27037	0.968461	-1.31141	-1.01457	-0.0623995	1.17699	0.409313	-0.234647	0.870096	-0.103931	-0.62111	-0.77281	-1.05304	-0.785488
ENSMUSG00000046589	0.623632	1.09438	0.421461	-0.642521	-1.04539	0.254706	2.41956	0.396374	-0.579066	0.515906	0.352103	-0.512659	-1.22985	-1.11622	-0.952418
ENSMUSG00000029602	1.41702	0.306315	-0.501399	-0.339053	-0.204032	0.0861026	2.83474	0.0989618	-0.279579	-0.0617774	-0.637224	-0.649279	-0.696697	0.0539548	-1.42806
ENSMUSG00000042942	0.686223	0.0756863	-0.429898	-0.821449	-0.444027	0.623656	3.14956	0.227059	-0.875943	-0.325956	0.0433935	-0.353203	-0.270453	-0.319901	-0.964749
ENSMUSG00000028039	-0.557624	0.849524	-0.684481	-0.874943	-0.299647	1.30614	2.49475	-0.043091	-0.744888	1.23791	-0.907634	-0.486201	-0.509653	-0.376756	-0.403406
ENSMUSG00000086389	-0.727209	1.12223	-0.387189	-0.935555	-0.180149	1.0151	2.4998	0.344197	-0.563857	1.0111	-0.873677	-0.949653	-0.741655	-0.32479	-0.308689
ENSMUSG00000108436	0.233706	0.349144	-1.36997	-1.19518	-0.826013	1.43142	2.37837	0.872624	-0.273155	0.299289	-0.178489	-0.194811	-0.974095	-0.147627	-0.405212
ENSMUSG00000054135	0.43689	0.555679	-1.12401	-1.11513	-0.283612	1.50488	1.62922	1.07191	0.798807	0.344746	-0.0760099	-1.00856	-0.983022	-1.40711	-0.344672
ENSMUSG00000024401	0.255356	0.111538	-0.0574018	-0.433591	-0.478809	1.44547	0.965029	1.99939	-0.383349	1.19614	-0.343783	-0.695479	-1.13636	-1.33544	-1.10872
ENSMUSG00000097993	1.09214	0.819863	-0.460858	-0.445731	-0.889446	1.59132	1.0871	1.11735	-0.107903	1.00642	-0.677673	-1.33316	-1.09618	-0.682715	-1.02054
ENSMUSG00000031779	-0.296058	0.653259	0.222848	0.0951328	-1.06587	1.42005	2.1788	1.29586	-0.639482	-0.011967	-0.373995	-1.22023	-0.747084	-0.989945	-0.52132
ENSMUSG00000030142	-0.528838	0.22065	-0.156999	-0.412638	-0.875501	2.16312	2.27351	0.69707	-0.242212	-0.0311157	-0.621798	-0.743808	-0.850324	-0.803844	-0.0872789
ENSMUSG00000073421	0.54102	0.153818	0.543226	0.405131	-1.10359	1.38576	1.82403	1.44805	-0.749378	-0.471115	-0.50952	-1.43694	-0.862139	-0.837675	-0.330675
ENSMUSG00000036594	0.608678	-0.0378833	0.701723	0.397636	-1.09181	1.3761	1.37136	1.82061	-0.672371	-0.469796	-0.464033	-1.44716	-0.799852	-0.991749	-0.301445
ENSMUSG00000060586	0.543846	0.100771	0.604516	0.355779	-1.00092	1.42455	1.39372	1.87107	-0.693877	-0.491009	-0.550131	-1.44184	-0.773806	-0.919612	-0.423058
ENSMUSG00000078922	-0.125084	0.0969796	0.00304844	1.86042	-1.10438	1.44716	2.03199	0.190836	-0.653644	-0.443218	-0.750391	-0.924587	-0.687695	-0.666596	-0.274841
ENSMUSG00000060509	-0.334318	0.583029	0.530233	1.19114	-0.662414	1.49189	1.69082	-0.09956	0.74142	-0.980138	0.1022	-1.16587	-0.82929	-1.44211	-0.817033
ENSMUSG00000045502	-0.334659	-0.280136	0.588435	0.36181	0.186863	1.78414	1.64286	0.448572	0.911778	-0.368321	-0.181047	-1.7916	-0.898377	-0.870404	-1.19991
ENSMUSG00000098041	1.2684	0.35169	-1.2891	0.00477346	-1.42626	0.282105	2.25267	0.632047	-1.01177	-0.307855	-0.558966	0.727852	-1.01984	0.126799	-0.0325402
ENSMUSG00000120013	0.961634	0.0846996	-0.577794	-1.1202	-1.08085	1.07667	2.20185	0.757789	-0.946631	0.0917636	-0.984978	0.839529	-0.577794	-0.888606	0.162907
ENSMUSG00000026077	1.63	1.48896	-1.37891	-0.276687	-0.699816	1.63	1.04755	0.135993	-0.229673	-0.443849	-0.731158	0.219574	-1.05242	-0.825187	-0.514371
ENSMUSG00000037621	0.79391	-0.307655	-1.30439	-0.117766	-0.127746	2.00411	2.291	-0.199389	-0.626639	-1.04556	0.0485464	-0.335168	-0.551013	-0.575779	0.0535363
ENSMUSG00000120233	0.878005	-0.615504	-0.602636	-0.512658	-0.45503	1.78979	2.70376	-0.346029	-0.377412	-0.590988	-0.422731	0.013272	-0.510217	-0.466677	-0.484937
ENSMUSG00000041119	0.790268	0.860222	-0.977539	-0.32747	-0.917335	2.26511	1.78608	0.23529	-0.772598	-0.890052	-0.45718	-0.139705	-0.561216	-0.339905	-0.55397
ENSMUSG00000039982	0.991186	0.0939702	-0.800247	-0.768756	-0.811743	1.84991	2.24862	0.560489	-0.428198	-1.0445	-0.0356554	-0.256086	-0.237758	-0.65246	-0.708775
ENSMUSG00000022512	0.64543	0.0217034	-0.595983	-0.494698	-0.798468	1.90099	2.54811	0.28738	-0.653347	-0.748591	-0.446246	-0.032555	-0.618678	-0.695801	-0.319246
ENSMUSG00000025504	1.17613	0.0214724	-1.09952	-0.824563	-0.730647	1.99371	1.80938	0.230068	-0.860715	-0.992537	-0.0625993	0.670737	-0.333428	-0.726178	-0.271308
ENSMUSG00000036298	-0.148791	1.26847	0.210719	-1.02782	-0.915608	0.879864	2.56728	0.208641	-0.813781	-1.20446	-0.475052	0.237734	-0.610128	-0.43349	0.256437
ENSMUSG00000022408	1.30396	0.715118	0.587054	-0.926318	-0.68976	0.421974	2.34124	0.192224	-0.982904	-0.774428	-0.750602	0.779363	-0.783362	-0.583395	-0.85016
ENSMUSG00000028358	0.989324	0.514285	-0.461389	-0.854525	-0.641576	1.17873	2.56801	0.55626	-0.605743	-0.596529	-0.227964	-0.153227	-1.19442	-0.141966	-0.929261
ENSMUSG00000039981	0.898642	0.865645	-0.202964	-0.520429	-0.980217	1.11331	2.6582	0.0251167	-0.889565	-0.693031	-0.804896	0.0300119	-0.83753	-0.438298	-0.223996
ENSMUSG00000109297	0.693932	0.374021	-0.326097	-1.00934	-0.262052	0.977291	2.97455	0.281547	-0.565405	-0.758476	-0.555408	-0.322973	-0.795029	-0.591023	-0.11553
ENSMUSG00000020604	1.13817	-0.15018	-0.680515	-0.900714	-0.743872	0.95675	2.43466	0.379123	-0.830003	-1.57512	0.0675672	0.634355	-0.494446	-0.213988	-0.0217898
ENSMUSG00000020175	1.26561	-0.0154083	-0.786348	-0.79351	-0.878361	0.446355	2.87704	0.249462	-0.902881	-0.730145	-0.202954	0.305665	-0.426552	0.00996197	-0.417933
ENSMUSG00000097113	0.838493	0.0810962	0.523726	-0.825317	-0.084969	1.39983	2.71667	-0.315755	-0.581586	-0.432254	-0.569589	-0.427518	-0.962652	-0.634626	-0.725551
ENSMUSG00000121083	0.200669	0.633594	0.202941	-0.925427	-0.790848	1.53947	2.73128	-0.188562	-0.64718	-0.593349	-0.314228	-0.388509	-0.418046	-0.985551	-0.0562553
ENSMUSG00000074240	0.0334657	-0.320651	-0.333895	-0.118737	-0.395973	0.701628	3.41795	-0.0336767	-0.394367	-0.265291	-0.658116	-0.186902	-0.650375	-0.446854	-0.348209
ENSMUSG00000026981	-0.458097	-0.160094	-0.394247	-0.668814	-0.739122	0.78214	3.11283	0.729227	-0.755683	-0.761933	-0.408829	0.436119	-0.177385	-0.489554	-0.0465597
ENSMUSG00000114247	0.366718	-0.233155	-0.737894	-0.803556	-0.254377	-0.0965084	3.31812	-0.507112	-0.383372	-0.482098	0.454135	0.424397	-0.583419	-0.0711616	-0.410715
ENSMUSG00000026566	0.382475	1.08597	0.490975	-0.501927	0.0145395	2.02003	1.7455	0.342007	-0.445271	-0.350115	-0.903331	-0.888675	-0.961518	-0.905737	-1.12492
ENSMUSG00000062991	1.29536	0.830068	0.123183	-0.154202	0.185818	1.39379	1.55485	0.41399	0.440834	-0.489749	-1.33085	-1.08479	-1.32638	-1.219	-0.632916
ENSMUSG00000050359	0.910255	0.190711	0.540996	-0.0559484	0.984691	2.16034	1.07664	-0.017271	-0.00267579	-0.499643	-1.27538	-0.744113	-1.00464	-1.27538	-0.988583
ENSMUSG00000031150	1.49867	0.258211	0.45969	0.0424788	0.362996	1.65893	0.985538	0.465084	0.656931	-0.949121	-1.06739	-1.10668	-0.781928	-1.16678	-1.31664
ENSMUSG00000110276	1.81254	0.207879	0.25345	-0.326548	0.247926	2.11497	0.740925	0.31145	0.0200698	-1.21174	-0.952118	-0.439786	-0.949357	-0.617929	-1.21174
ENSMUSG00000049723	-0.205163	0.711553	0.498784	-0.226893	0.241651	3.07464	0.00262566	-0.0467186	0.405075	-0.414763	-0.703133	-0.928124	-0.737085	-0.878327	-0.794125
ENSMUSG00000024529	0.94538	1.82227	1.35894	-0.372322	-0.0381565	1.54498	0.0483473	-0.843945	0.473756	-0.410241	-0.982588	-1.13664	-0.53111	-0.951779	-0.926894
ENSMUSG00000022385	1.40553	1.72652	0.641126	-0.760161	-0.340217	2.04785	-0.415025	-0.164419	0.116451	-0.453109	-1.0781	-0.905357	-0.663251	-0.921679	-0.236166
ENSMUSG00000022021	1.24397	0.913045	1.15915	0.0857428	-0.57749	2.36326	-0.12143	-0.558024	-0.0199294	-0.869479	-0.623374	-1.36586	-0.391173	-0.834718	-0.403687
ENSMUSG00000023033	-0.175454	0.174083	1.14045	-0.5901	1.14388	1.02394	0.379693	2.10339	-0.0623683	-0.0589414	-1.29603	-1.05272	-1.09384	-0.949917	-0.686051
ENSMUSG00000063506	0.790475	0.375346	0.70399	-0.529866	1.37281	0.790475	-0.100323	0.551199	1.6265	0.199493	-1.59075	-1.15833	-0.91905	-1.02283	-1.08914
ENSMUSG00000003352	1.80264	0.689697	0.31603	1.07729	-0.275976	0.921957	-0.147757	0.949066	0.0288188	0.192939	-1.07094	-0.555128	-0.728041	-1.49882	-1.70177
ENSMUSG00000045934	1.45891	0.352798	0.331727	0.438293	0.431027	1.83576	-0.881188	0.330516	0.902582	0.188347	-1.27645	-0.932776	-0.653282	-1.12871	-1.39755
ENSMUSG00000024640	1.88136	-0.147546	0.323465	0.643615	-0.48184	1.53507	-0.725275	1.62807	0.00202862	-0.834134	-0.381552	-0.36698	-1.09428	-1.08314	-0.89885
ENSMUSG00000005667	0.455709	0.00121984	-0.0170778	1.93546	-0.505211	1.33223	-0.672841	1.59193	0.681184	-0.676973	-0.195922	-0.663988	-0.940223	-1.02227	-1.30322
ENSMUSG00000049721	1.52746	0.913788	0.835037	-0.183018	0.115252	0.53027	0.875003	0.482232	1.12169	-1.42945	-0.357057	-0.688403	-0.89099	-1.57632	-1.27549
ENSMUSG00000029752	1.61821	0.615359	0.462937	0.225442	0.82036	0.724949	0.805295	1.15681	-0.0607915	-1.22611	-0.477884	-1.00132	-0.789226	-1.26185	-1.61219
ENSMUSG00000044748	1.25925	1.11506	0.116318	-1.08827	-0.303277	1.43879	1.08491	1.37443	-0.451423	-1.1917	0.094074	-0.690917	-0.701306	-0.906587	-1.14936
ENSMUSG00000041064	1.70135	0.055867	1.81928	-0.393659	-0.826536	0.393011	1.4641	0.295892	0.424922	-0.404758	-0.976378	-0.610097	-1.06795	-0.923655	-0.951404
ENSMUSG00000052125	1.46563	0.713938	1.34973	-0.458298	-0.233122	1.63782	0.64771	-0.0576183	-0.378824	0.253653	-0.382135	-0.84242	-1.70338	-1.28946	-0.72321
ENSMUSG00000099413	1.56532	-0.118411	0.698038	-0.198515	-0.406479	2.23389	1.35736	-0.0275231	-0.420343	-0.708411	-0.568228	-1.03191	-0.908672	-0.585173	-0.880943
ENSMUSG00000034317	1.27712	0.341903	1.36397	0.681247	-1.08516	1.5902	0.890307	0.153041	-0.02875	-0.269119	-0.67512	-1.13768	-0.66098	-0.932658	-1.50833
ENSMUSG00000079845	1.93056	0.131683	-0.0993132	-0.44153	-0.630013	2.81862	-0.38309	-0.403492	-0.460352	-0.113528	-0.599608	-0.525242	-0.547486	-0.410862	-0.266342
ENSMUSG00000022322	1.9174	-0.252372	-0.0185805	0.361475	0.158779	2.67521	-0.345659	-0.473496	-0.206305	-0.579451	-0.711895	-0.772934	-0.816698	-0.557569	-0.377906
ENSMUSG00000022034	1.77818	-0.102058	0.604584	0.102586	0.213387	2.60014	-0.0104771	-0.327053	-0.435593	-0.688854	-0.868623	-0.873146	-0.61084	-0.810961	-0.571268
ENSMUSG00000032400	2.75845	-0.041806	0.654895	-0.109078	0.234886	1.43993	-0.188634	-0.102643	-0.0353713	-1.0503	-0.878315	-0.929208	-0.503348	-0.608058	-0.641402
ENSMUSG00000038379	2.67207	0.483167	0.941912	-0.0454613	-0.326119	1.32852	-0.344153	-0.323865	0.0086414	-0.789373	-1.00804	-0.943791	-0.388111	-0.348662	-0.91674
ENSMUSG00000069910	2.50604	0.366923	0.466465	0.584672	0.181319	1.47329	0.175097	-0.688638	-0.042651	-0.782995	-0.781959	-0.707302	-1.13139	-0.821361	-0.797512
ENSMUSG00000028873	2.48095	0.538778	0.927496	0.0735898	-0.0751003	1.4911	-0.277602	-0.337078	-0.0786406	-1.07416	-0.776068	-0.628794	-0.39797	-1.25825	-0.608261
ENSMUSG00000048922	2.60092	0.451997	0.731681	0.0250167	-0.00566968	1.59616	-0.334453	-0.353742	-0.179267	-0.947305	-0.927139	-0.798256	-0.555395	-0.901714	-0.40284
ENSMUSG00000032218	2.73693	0.332225	0.763418	-0.0632283	-0.137808	1.50396	-0.518633	-0.472516	0.0965237	-0.694454	-0.714414	-0.773789	-0.810034	-0.663037	-0.585142
ENSMUSG00000001403	2.42545	0.57281	0.938114	-0.0198681	0.149129	1.5862	-0.569605	-0.217955	-0.0455937	-0.721386	-0.64322	-0.873761	-0.888602	-1.04355	-0.648167
ENSMUSG00000023067	2.42589	0.510288	1.3099	0.378915	-0.0125006	1.20004	-0.486	-0.403627	0.0274319	-0.866227	-0.695791	-0.687978	-0.982359	-0.916288	-0.801699
ENSMUSG00000027379	1.80492	0.529964	1.08019	0.780438	-0.693662	1.80594	-0.145494	0.110113	-0.12291	-0.271757	-0.792209	-1.14226	-0.999568	-0.961586	-0.982117
ENSMUSG00000023908	2.54359	0.590074	0.207335	0.482221	-0.524956	1.39261	0.0524698	0.312975	-0.189231	-0.206376	-0.725728	-1.01278	-1.07473	-1.14552	-0.701945
ENSMUSG00000034413	2.00306	1.16377	0.662685	0.205713	-0.14041	1.51103	0.109568	-0.0725425	-0.0431334	-0.293111	-0.567973	-1.06453	-1.56562	-0.865458	-1.04304
ENSMUSG00000026683	1.86835	0.305106	0.537203	-0.123005	-0.289763	2.61242	-0.343399	-0.29854	-0.124955	-0.457497	-0.583298	-0.862204	-0.715924	-0.84465	-0.679842
ENSMUSG00000026605	2.12201	0.240465	0.747849	-0.229515	-0.37425	2.26837	-0.122184	-0.0506299	-0.109174	-0.707627	-0.85724	-0.738525	-0.75804	-0.972702	-0.458813
ENSMUSG00000045328	2.10926	0.504276	0.874577	0.118372	-0.399634	2.06869	-0.318501	-0.0459756	-0.116707	-0.476607	-0.837547	-0.879154	-0.906198	-0.812583	-0.882274
ENSMUSG00000027469	2.1269	0.421468	0.786527	-0.0870363	-0.213477	2.24896	-0.375573	-0.190712	-0.281222	-0.683308	-0.893676	-0.726369	-0.662189	-0.73542	-0.734872
ENSMUSG00000040084	2.07655	0.455063	0.611031	0.255825	-0.215882	2.23109	-0.539229	-0.0955776	-0.112696	-0.875414	-0.581074	-0.924392	-0.735614	-0.823108	-0.72658
ENSMUSG00000027715	2.03095	0.320585	0.902791	0.212569	0.11876	2.11447	-0.223657	-0.17369	-0.286359	-0.863912	-0.638083	-0.963354	-0.919021	-0.875178	-0.756876
ENSMUSG00000023015	1.89735	0.111638	1.13255	0.356469	-0.345769	2.1826	-0.634515	-0.0609099	-0.0445878	-0.546298	-0.761205	-0.946578	-0.985051	-0.7853	-0.570392
ENSMUSG00000037544	1.97382	0.0773075	0.83991	0.526681	-0.229257	2.16804	-0.465368	-0.285428	0.17061	-0.672918	-1.03661	-1.04137	-0.865235	-0.551054	-0.60913
ENSMUSG00000028678	1.70047	0.208875	0.787676	-0.321219	-0.174463	2.50131	0.360691	-0.24278	-0.0789447	-0.765283	-0.855741	-0.944301	-0.809563	-0.856373	-0.510358
ENSMUSG00000033952	1.92112	0.043879	1.25586	-0.21621	-0.485145	2.18475	0.14296	-0.122436	-0.159592	-0.846085	-0.594843	-0.874394	-0.998246	-0.621383	-0.630229
ENSMUSG00000020897	1.79939	0.278274	1.21944	-0.28192	0.206125	2.12292	-0.184495	-0.125213	-0.0516843	-0.535593	-1.20332	-0.752502	-1.01215	-0.95976	-0.519509
ENSMUSG00000006398	2.35092	1.00292	0.198585	-0.259895	-0.329375	2.02617	-0.243696	-0.258297	-0.333397	-0.702451	-0.71011	-0.634955	-0.778708	-0.765319	-0.562389
ENSMUSG00000037725	2.17491	0.475298	0.301678	-0.342457	-0.39527	2.46804	-0.292629	-0.481172	-0.321306	-0.607041	-0.676074	-0.630398	-0.614437	-0.58563	-0.473516
ENSMUSG00000003779	1.8951	0.749569	0.152792	-0.255132	-0.588863	2.56121	-0.187954	-0.457475	-0.0975743	-0.645519	-0.848132	-0.525732	-0.844085	-0.627713	-0.280492
ENSMUSG00000048327	1.6508	0.728715	1.02871	-0.269897	-0.175874	2.44496	-0.359984	-0.362608	-0.329154	-0.564649	-0.851528	-0.814138	-0.828132	-0.665887	-0.631339
ENSMUSG00000020330	2.00587	1.00546	0.81586	-0.391493	-0.382821	2.08195	-0.443918	-0.0631466	-0.229094	-0.82469	-0.87475	-0.7293	-0.894065	-0.706438	-0.369419
ENSMUSG00000037628	2.6876	0.459268	0.446637	-0.518288	0.209113	1.68973	-0.302457	-0.464467	-0.133306	-0.748672	-0.878556	-0.675356	-0.704737	-0.633343	-0.433163
ENSMUSG00000041431	2.54802	0.417547	0.379584	-0.278683	-0.158586	2.02155	-0.321422	-0.200131	-0.391379	-0.646138	-0.670253	-0.706068	-0.753104	-0.639453	-0.60149
ENSMUSG00000027331	2.72767	0.339258	0.21644	-0.275858	-0.0956049	1.83692	-0.299447	-0.352523	-0.0991946	-0.703798	-0.716618	-0.779694	-0.638927	-0.67508	-0.483546
ENSMUSG00000026622	2.49417	0.160333	0.170867	-0.307548	0.036108	2.07002	-0.28787	-0.153708	-0.0169608	-1.13081	-0.686583	-0.422431	-0.681614	-0.808621	-0.43535
ENSMUSG00000023505	2.30987	0.271056	0.250217	-0.408985	0.266769	2.23914	-0.272524	-0.260617	-0.232753	-0.803601	-0.667498	-0.846944	-0.835275	-0.684287	-0.32456
ENSMUSG00000028175	2.30872	0.568842	0.69185	-0.542327	-0.754174	1.88366	-0.0270617	0.190252	-0.0844653	-0.919551	-0.484924	-1.09586	-0.603831	-0.817044	-0.31408
ENSMUSG00000039187	2.09462	0.756484	0.835697	-0.137491	0.00678968	1.75796	-0.530727	0.419829	-0.244994	-1.41339	-0.751391	-0.759878	-1.03712	-0.460001	-0.536385
ENSMUSG00000046456	3.19509	0.386151	0.231841	-0.0930877	-0.252416	0.297078	-0.168361	0.195459	0.335969	-0.494544	-0.493289	-0.804418	-1.18706	-0.424289	-0.724127
ENSMUSG00000032783	2.48074	1.00282	0.79358	0.176865	0.419146	1.07881	-0.706359	0.118497	-0.414521	-0.73279	-0.661207	-0.944235	-0.935425	-0.768031	-0.907893
ENSMUSG00000029378	3.0473	0.92789	-0.0367873	0.0672395	0.477947	0.697519	-0.631072	-0.219284	-0.631072	-0.631072	-0.631072	-0.544323	-0.631072	-0.631072	-0.631072
ENSMUSG00000099216	2.82819	0.232107	-0.148996	-0.989891	0.684851	1.09297	0.503989	-0.115525	-0.636386	-0.989891	-0.0937981	-0.989891	-0.387994	-0.478425	-0.511309
ENSMUSG00000068744	2.4423	0.759007	0.967552	-0.512578	0.145324	1.03388	0.735105	-0.617149	0.0748132	-0.958349	-0.794621	-0.798206	-0.897997	-0.749805	-0.829279
ENSMUSG00000030641	2.12911	0.641857	0.301393	0.0817807	-0.161872	1.34293	1.4001	-0.584203	-0.260633	-1.23524	-0.2158	-0.853846	-0.831754	-1.2138	-0.540021
ENSMUSG00000028457	2.20325	0.985029	0.437357	-0.213296	-0.507026	1.26823	1.26004	-0.716498	-0.129038	-1.23257	-0.766819	-0.304574	-0.863948	-0.691923	-0.728201
ENSMUSG00000051811	1.92744	0.994094	0.971112	-0.720627	1.06538	1.19858	-0.319618	0.335596	-0.0888628	-1.03205	-1.0738	-1.07942	-0.816306	-0.858986	-0.502535
ENSMUSG00000074259	1.96274	0.950584	0.929497	-0.209179	1.03071	1.01384	0.722849	-0.158571	-1.10325	-0.651998	-0.808038	-0.82069	-1.00625	-0.896602	-0.955645
ENSMUSG00000041498	2.20663	0.270194	0.963975	-0.160126	0.494136	1.33282	0.283367	-0.414805	0.489745	-0.537753	-0.441151	-0.950509	-1.19202	-1.30179	-1.04272
ENSMUSG00000046295	2.41392	0.275097	1.17368	-0.267296	0.744887	0.45618	0.365638	0.123056	0.142702	-0.32965	-0.626044	-1.42127	-1.11719	-1.16417	-0.769543
ENSMUSG00000027326	2.14038	-0.0901694	1.76671	-0.0191037	-0.0557827	1.58561	-0.486762	-0.445498	-0.248348	-0.365262	-0.965882	-0.340045	-0.883354	-0.647233	-0.94525
ENSMUSG00000001517	2.45745	-0.581932	1.52516	0.104943	-0.284964	1.41335	-0.0751254	-0.054069	-0.211629	-0.726422	-0.68431	-0.918835	-0.788139	-0.568136	-0.607345
ENSMUSG00000030346	2.28649	-0.0858312	1.82702	0.0673249	0.100828	0.801198	-0.23101	0.127949	0.150284	-0.693669	-1.14037	-0.953716	-0.342687	-0.819704	-1.09411
ENSMUSG00000024795	2.40939	0.223194	1.11277	-0.301632	0.0173798	1.33345	-0.103822	0.330674	-0.0443643	-1.11231	-0.72698	-0.646942	-0.17357	-1.06886	-1.24838
ENSMUSG00000042041	2.5278	-0.388278	-0.119512	-0.194611	0.285771	0.60272	1.386	-0.0628055	0.634654	-1.23388	-0.433517	-0.0571229	-0.927153	-1.1126	-0.907468
ENSMUSG00000049303	1.82288	0.337181	-0.861208	0.145324	0.262945	1.10269	0.578209	-0.142945	1.83734	-0.78215	-0.494846	-0.514128	-1.10609	-1.25553	-0.929659
ENSMUSG00000078247	2.58112	0.375611	-0.285965	-0.232115	1.62106	0.296375	-0.132879	-0.547518	0.697936	-0.506746	-0.442127	-0.532132	-0.859843	-1.01601	-1.01677
ENSMUSG00000037379	2.18974	0.135067	-0.721932	-0.666154	-0.651137	1.74867	0.515469	0.103832	-0.479944	-1.13254	-0.247909	1.21423	-0.463039	-0.709575	-0.834774
ENSMUSG00000078773	2.70992	-0.612026	-0.169639	-0.493055	-0.576219	1.33309	0.763646	0.384788	-0.431837	-1.13527	-0.60163	0.555736	-0.591235	-0.687104	-0.449163
ENSMUSG00000038917	2.1612	-0.520237	-0.634428	-0.846302	0.704227	1.9397	0.621679	0.618928	-0.267089	-0.758251	-0.598657	-0.0373301	-0.883449	-0.736238	-0.763754
ENSMUSG00000087484	1.88395	-0.0309729	-0.625616	-1.10387	0.0345226	1.88536	0.99104	0.0142614	-1.11188	-0.909273	0.691834	0.282369	-1.08408	-0.663782	-0.253846
ENSMUSG00000022615	0.596238	1.32664	-0.531589	-1.59071	-1.2163	1.09593	1.13087	0.294434	-1.24178	-1.3411	0.937292	0.766525	-0.00805542	-0.421444	0.203057
ENSMUSG00000034917	1.73959	1.3293	-0.550076	-0.914833	-1.25238	1.00205	1.00119	0.256785	-0.777289	-1.56318	0.258266	0.703178	-0.0301546	-0.817679	-0.384774
ENSMUSG00000020037	0.89037	0.704785	-0.615636	-1.45828	-1.29582	1.87806	0.297878	0.760641	-0.877798	-1.42374	0.230611	0.946226	-0.431852	-0.203323	0.597878
ENSMUSG00000112109	1.30489	1.24015	-0.83224	-1.10124	-0.97176	0.742443	0.923776	1.96483	-0.790536	-0.951563	-0.31859	0.265038	-0.490971	-0.821432	-0.162803
ENSMUSG00000112774	0.741673	0.964446	-1.33177	-1.45143	-1.25952	0.728126	0.476001	1.87435	-1.1401	-0.745737	0.837505	0.287849	0.0497727	-0.280122	0.248964
ENSMUSG00000040614	1.29718	0.871954	-0.406582	-1.20567	-1.25418	-0.195395	0.823439	1.48839	-1.68512	-1.23421	0.429604	0.264079	0.880516	0.101408	-0.175418
ENSMUSG00000112873	-0.0552956	1.14622	-0.934818	-0.567506	-0.603482	0.820848	0.289954	2.85041	-0.928656	-0.12367	-0.195025	0.220984	-0.513442	-0.810393	-0.596127
ENSMUSG00000032715	0.240922	0.0743033	-0.628003	-0.641641	-0.854973	1.54527	0.0483702	2.89115	-0.951235	-0.577589	-0.453721	-0.0428619	-0.0809392	-0.418344	-0.150707
ENSMUSG00000020381	0.115859	0.56629	-0.946178	-0.968758	-1.26171	1.66434	1.67777	1.49343	-0.912892	-1.15037	0.181847	0.238296	-0.312382	-0.249703	-0.13583
ENSMUSG00000032898	0.292179	0.0366958	-0.974749	-1.36616	-0.875825	0.568079	2.35252	1.3051	-1.0218	-1.09419	0.283055	0.602921	-0.0140268	-0.246582	0.152782
ENSMUSG00000017868	0.524651	0.530589	-1.13205	-1.19656	-0.662924	1.08786	2.19594	1.36813	-0.93158	-0.846004	-0.361115	0.150599	-0.0612969	-0.807856	0.141604
ENSMUSG00000056133	0.455881	0.662783	-1.41068	-1.37358	-1.02404	0.0893615	2.15342	1.21661	-1.32969	-0.0331601	0.190723	0.57788	0.238007	-0.105524	-0.307985
ENSMUSG00000114425	-0.386952	-0.01663	-1.11253	-1.10551	-0.263854	-0.133907	2.25701	1.72507	-0.74101	-1.30754	0.244633	0.863036	-0.339014	0.20303	0.114173
ENSMUSG00000078675	-0.536449	-0.425945	-0.595449	-0.194969	-0.554378	3.40327	-0.158109	-0.643714	-0.625224	-0.390181	0.0706435	-0.041461	0.47649	0.175337	0.0401373
ENSMUSG00000055116	-0.00847308	1.94434	-0.296157	-0.207705	-0.655118	2.43384	0.858873	0.164996	-0.45331	-0.616474	-0.175931	-0.631073	-0.639661	-1.04757	-0.670576
ENSMUSG00000027068	-0.243828	0.654192	-0.277434	-0.514541	-0.378874	2.66494	1.72833	0.572667	-0.478446	-0.536945	-0.613492	-0.7921	-0.607268	-0.706219	-0.470978
ENSMUSG00000035385	-0.392663	1.12635	-0.375395	-0.422786	-0.54961	2.63213	1.5191	0.14399	-0.664731	-0.804986	0.0793308	-0.583571	-0.814387	-0.129805	-0.762967
ENSMUSG00000022126	-0.336004	0.412038	0.096198	0.0552483	-0.823752	2.7036	0.0889001	1.60526	-0.316137	-0.342896	-0.668467	-0.858214	-0.847267	-0.983496	0.214993
ENSMUSG00000003721	0.727566	0.407236	-0.471441	-0.511149	-0.733794	2.39058	1.02215	1.39968	-0.759068	-1.06651	-0.690044	-0.334832	-0.569488	-0.9573	0.146417
ENSMUSG00000030717	-0.407381	1.85446	-0.644693	0.329332	-0.631894	2.33526	-0.508257	1.20929	-0.245726	-0.480075	-0.39868	-0.722304	-0.0633293	-0.817885	-0.808112
ENSMUSG00000073834	-0.482828	3.26719	-0.490668	-0.367632	-0.479447	-0.415435	-0.448175	-0.489298	-0.459149	-0.471099	-0.140001	-0.146266	-0.416405	0.624739	0.914472
ENSMUSG00000024653	-0.25953	3.61474	-0.25953	-0.25953	-0.25953	-0.25953	-0.25953	-0.240846	-0.25953	-0.25953	-0.25953	-0.25953	-0.25953	-0.25953	-0.25953
ENSMUSG00000038209	0.298686	2.46469	0.272156	2.09563	0.47587	-0.560704	-0.560704	-0.560704	-0.560704	-0.560704	-0.560704	-0.560704	-0.560704	-0.560704	-0.560704
ENSMUSG00000037390	-0.165845	2.70278	0.123355	1.66732	0.98195	-0.567166	-0.314625	-0.607469	-0.488702	-0.467479	-0.688291	-0.569524	-0.57424	-0.499421	-0.53265
ENSMUSG00000037033	0.658248	2.93277	0.656088	0.953634	0.556907	-0.579275	-0.579275	-0.579275	-0.579275	-0.579275	-0.579275	-0.579275	-0.579275	-0.561095	-0.562355
ENSMUSG00000036500	1.04928	2.90016	-0.0387027	1.02134	0.609953	-0.554203	-0.554203	-0.554203	-0.554203	-0.554203	-0.554203	-0.554203	-0.554203	-0.554203	-0.554203
ENSMUSG00000067231	1.10327	3.00401	0.325195	0.446521	0.607032	-0.526824	-0.612872	-0.572387	-0.381024	-0.423853	-0.612872	-0.653618	-0.612091	-0.484386	-0.606103
ENSMUSG00000022026	0.482998	3.23269	0.0262226	0.622592	0.290178	-0.491311	-0.756941	-0.763636	-0.26602	-0.0385528	-0.459175	-0.712418	-0.0840797	-0.364104	-0.718444
ENSMUSG00000032978	1.15625	3.24918	-0.187926	0.114838	0.132708	-0.383725	-0.486546	-0.486546	-0.277279	-0.486546	-0.398229	-0.486546	-0.486546	-0.486546	-0.486546
ENSMUSG00000035699	1.52722	2.81058	0.0497734	0.90805	0.0934528	-0.560837	-0.609469	-0.462671	-0.46087	-0.549129	-0.567591	-0.568041	-0.525263	-0.609469	-0.475729
ENSMUSG00000017697	1.71083	2.76559	-0.0762903	0.770483	0.0826384	-0.396505	-0.672319	-0.570942	-0.462702	-0.625534	-0.502467	-0.521118	-0.507941	-0.527772	-0.46595
ENSMUSG00000029847	1.56152	2.87839	-0.143374	0.566733	0.362578	-0.546614	-0.338654	-0.545346	-0.60431	-0.428051	-0.623331	-0.624599	-0.518083	-0.49082	-0.506036
ENSMUSG00000000215	-0.520626	3.03863	-0.490298	1.12776	-0.445223	0.761454	-0.520626	-0.489109	-0.488752	0.489101	-0.520626	-0.520626	-0.439277	-0.489941	-0.491844
ENSMUSG00000114608	-0.0126146	2.34419	-0.44354	1.99589	-0.479829	-0.0796835	0.0845867	-0.545926	0.766292	0.0463542	-0.712788	-1.12039	-0.299034	-0.498621	-1.04489
ENSMUSG00000050578	-0.122718	2.47227	0.800714	1.77483	-0.157018	0.369677	-0.788518	-0.660084	0.246579	-0.678377	-0.556041	-0.896754	-0.295361	-0.719537	-0.789662
ENSMUSG00000037161	-0.427716	1.31985	-0.427716	3.10758	-0.427716	-0.427716	-0.427716	0.663172	-0.427716	-0.385735	-0.427716	-0.427716	-0.427716	-0.427716	-0.427716
ENSMUSG00000038216	-0.495067	1.26691	-0.362867	2.96952	-0.41287	-0.495067	-0.495067	1.08608	-0.356018	-0.410359	-0.377708	-0.495067	-0.495067	-0.495067	-0.432278
ENSMUSG00000022589	-0.499726	2.08162	-0.499726	2.32596	-0.499726	-0.384102	-0.375376	1.24935	-0.499726	-0.499726	-0.399919	-0.499726	-0.499726	-0.499726	-0.499726
ENSMUSG00000075604	-0.468341	1.45835	-0.468341	2.63447	-0.463654	-0.468341	-0.468341	1.51926	-0.468341	-0.468341	-0.468341	-0.465013	-0.468341	-0.468341	-0.468341
ENSMUSG00000032323	-0.446453	1.48587	-0.465168	2.76271	-0.450109	-0.465168	-0.465168	1.27242	-0.465168	-0.465168	-0.454374	-0.459858	-0.459771	-0.465168	-0.459423
ENSMUSG00000033578	-0.50325	1.26487	-0.303291	2.67953	-0.340859	-0.430538	-0.163118	1.54845	-0.496383	-0.325105	-0.491536	-0.619186	-0.425287	-0.794908	-0.599392
ENSMUSG00000028970	-0.571345	1.7153	0.307732	2.20178	-0.554932	-0.00411418	-0.593667	1.49078	-0.149861	-0.105218	-0.746635	-0.971821	-0.59301	-0.754513	-0.670479
ENSMUSG00000027350	-0.298456	1.39188	-0.44455	2.13526	-0.402739	-0.51429	-0.51429	2.17805	-0.493385	-0.501551	-0.49657	-0.51429	-0.496488	-0.51429	-0.51429
ENSMUSG00000021194	-0.457412	1.4415	-0.458949	2.10009	-0.476528	-0.385271	-0.49257	2.18289	-0.505538	-0.430899	-0.495163	-0.505538	-0.505538	-0.505538	-0.505538
ENSMUSG00000050711	-0.365733	1.77104	-0.496378	2.0843	-0.491323	-0.474104	-0.517389	1.9268	-0.473314	-0.436664	-0.517389	-0.498906	-0.517389	-0.496062	-0.497484
ENSMUSG00000024365	-0.477269	1.84825	-0.472862	2.17524	-0.481132	-0.487003	-0.487003	1.75261	-0.472137	-0.487003	-0.487003	-0.472515	-0.482778	-0.484619	-0.48477
ENSMUSG00000027871	-0.436065	1.72668	-0.438353	1.87344	-0.465808	-0.504384	-0.510999	2.17344	-0.472826	-0.500045	-0.505308	-0.467871	-0.497615	-0.493679	-0.480603
ENSMUSG00000049265	-0.336161	1.79546	-0.352297	2.02341	-0.614739	-0.400334	-0.590071	1.95311	-0.506424	-0.507165	-0.437799	-0.483796	-0.462281	-0.598417	-0.482498
ENSMUSG00000024334	0.612984	2.03793	0.682486	0.547072	-0.0637587	0.293864	-0.29282	1.4395	-0.230824	0.396975	-1.22277	-1.23354	-1.07626	-1.32229	-0.568543
ENSMUSG00000053007	-0.303811	1.97477	0.67587	0.840985	-0.105673	0.15851	0.81897	0.631839	0.664862	0.521763	-1.20644	-0.953263	-1.06334	-1.37155	-1.28349
ENSMUSG00000028480	-0.586898	1.49536	0.974364	0.580939	-0.308029	0.833194	0.961636	1.55148	0.0660145	-0.183348	-0.806753	-1.08418	-1.01533	-1.08909	-1.38937
ENSMUSG00000031710	-0.524101	3.13586	-0.0591156	0.646706	-0.0420484	-0.524101	-0.438006	1.16744	-0.361015	-0.524101	-0.524101	-0.524101	-0.454694	-0.524101	-0.450522
ENSMUSG00000059146	0.0657956	2.63956	0.114175	0.0174165	0.501207	-0.59216	-0.011611	1.64295	-0.118045	-0.108369	-1.08563	-0.437347	-0.979193	-0.834055	-0.814704
ENSMUSG00000055254	-0.277582	2.04472	0.63314	0.233477	0.100398	-0.558621	-0.293313	0.176078	-0.206578	2.29387	-1.06713	-0.620271	-0.865171	-0.763555	-0.829457
ENSMUSG00000015452	0.521609	2.86823	-0.192044	0.035557	-0.598573	-0.472433	0.103426	0.204887	0.452369	1.08307	-0.847427	-0.57595	-0.551956	-1.14701	-0.883761
ENSMUSG00000021696	1.6398	0.868278	1.16044	0.875619	0.948294	-0.315804	-0.797365	0.904249	0.229622	-0.29525	-1.1512	-1.26792	-0.760661	-0.656421	-1.3817
ENSMUSG00000021208	1.86291	1.04868	1.1447	1.16935	0.802543	-0.373591	-0.838236	0.344234	0.218702	-0.518197	-1.07619	-0.712515	-1.12804	-1.00669	-0.937671
ENSMUSG00000032080	1.12578	0.346603	1.06018	1.18022	1.46326	0.17427	-0.889458	-0.0540485	1.21912	-1.19793	-0.67974	-1.11951	-0.771849	-1.22309	-0.633814
ENSMUSG00000024598	1.70913	0.674004	0.8549	1.90008	0.0911179	-0.129977	-1.17515	-0.119927	0.965447	-0.521918	-0.722913	-0.732963	-0.944008	-0.913859	-0.933958
ENSMUSG00000031629	1.43546	0.272277	0.316322	1.85189	1.1772	0.400408	-1.06108	-0.102104	0.802817	-0.43244	-1.4715	-1.04106	-0.86488	-0.666679	-0.616628
ENSMUSG00000027015	0.792076	0.971553	0.719847	2.5068	1.26797	-0.621854	-0.68564	-0.639989	-0.595589	-0.422991	-0.664065	-0.770063	-0.469267	-0.686891	-0.7019
ENSMUSG00000033213	1.06077	1.58054	1.7613	1.52458	0.542833	-0.780225	-0.760499	-0.381106	-0.507723	-0.553599	-0.930239	-0.595805	-0.244855	-0.914183	-0.801787
ENSMUSG00000055415	1.63186	1.79258	0.762186	1.57354	0.82051	-0.644069	-0.532606	-0.826818	-0.688136	-0.600002	-0.631109	-0.633701	-0.589634	-0.692025	-0.742572
ENSMUSG00000028255	1.1735	2.07604	0.953938	1.65481	0.652363	-0.64494	-0.652587	-0.652587	-0.652587	-0.652587	-0.652587	-0.652587	-0.652587	-0.645024	-0.652587
ENSMUSG00000013643	1.63487	1.39352	1.43281	1.59634	0.596748	-0.666423	-0.662946	-0.666423	-0.663126	-0.666423	-0.666423	-0.666423	-0.666423	-0.663246	-0.666423
ENSMUSG00000030413	1.52988	0.31623	1.19046	1.20976	2.02746	-0.459625	-1.04118	-0.658005	-0.648766	-0.149283	-0.602296	-0.785729	-0.68355	-0.327825	-0.91753
ENSMUSG00000063522	1.68126	1.02257	1.01872	1.42471	1.56004	-0.596267	-0.792529	-0.797018	-0.659764	-0.780984	-0.691191	-0.522509	-0.573819	-0.798301	-0.49493
ENSMUSG00000007034	1.82045	0.772623	0.426912	1.69437	1.54958	-0.845448	-0.849903	-0.94034	-0.229761	-0.199467	-0.80758	-0.731399	-0.802234	-0.323763	-0.534041
ENSMUSG00000074604	1.9846	1.3033	0.696488	0.910078	1.37614	-0.872034	-0.617368	0.159225	-0.447591	-0.190187	-0.716496	-0.853413	-0.799742	-0.930087	-1.00293
ENSMUSG00000001225	2.2682	1.12342	0.620669	0.26644	1.81296	-0.653725	-0.552253	-0.702154	-0.495982	-0.649573	-0.864048	-0.673558	-0.452165	-0.487219	-0.561016
ENSMUSG00000013418	1.48125	2.00271	0.613736	0.8026	1.54952	-0.722458	-0.733462	-0.854955	-0.667663	-0.435233	-0.791626	-0.375497	-0.593106	-0.554704	-0.721111
ENSMUSG00000074300	1.80162	2.07921	0.0702166	0.908593	1.30108	-0.614147	-0.75636	-0.612905	-0.466965	-0.579991	-0.75636	-0.514784	-0.75636	-0.476902	-0.625946
ENSMUSG00000030017	1.76515	1.57887	0.0731119	1.4732	1.47133	-0.650899	-0.650899	-0.650899	-0.640698	-0.632218	-0.616394	-0.646628	-0.585669	-0.641067	-0.64629
ENSMUSG00000020108	0.0542557	-0.757406	1.39817	2.27587	1.80569	-0.0577305	-0.585785	-0.499574	-0.334512	-0.131015	-0.976231	-0.766557	-0.535645	-0.644924	-0.244603
ENSMUSG00000003418	0.529844	0.171401	1.32494	2.06137	1.80721	-0.936514	-0.428177	-0.49009	-0.480314	-0.102319	-0.620433	-1.00169	-0.359747	-0.369522	-1.10596
ENSMUSG00000028699	0.680179	0.301319	1.75587	1.39783	2.09726	-0.476177	-0.452759	-0.70672	-0.627097	-0.688506	-0.718169	-0.784262	-0.583903	-0.481382	-0.713486
ENSMUSG00000032226	0.547092	-0.0653714	1.93353	1.95293	1.57643	-0.672591	-0.484867	-0.714017	-0.456551	-0.442918	-0.50322	-0.720834	-0.756491	-0.591314	-0.601802
ENSMUSG00000024215	1.05516	-0.369544	0.513182	1.49763	2.55323	-0.275046	0.305841	-0.690283	-0.603566	-0.650816	-0.571326	-0.787004	-0.496839	-0.775887	-0.704735
ENSMUSG00000023987	0.560833	-0.450795	0.921995	1.84547	2.51216	-0.529468	-0.567003	-0.509487	-0.508546	-0.49115	-0.504158	-0.587925	-0.570999	-0.568805	-0.552115
ENSMUSG00000118661	0.844281	-0.460222	0.558409	1.51123	2.78177	-0.519432	-0.529896	-0.525774	-0.51193	-0.522329	-0.511511	-0.532342	-0.521846	-0.528769	-0.531634
ENSMUSG00000030048	0.854269	-0.45685	0.492344	1.63799	2.71749	-0.528312	-0.521921	-0.526816	-0.525286	-0.520933	-0.5232	-0.527048	-0.519293	-0.526853	-0.525581
ENSMUSG00000024028	0.860369	-0.313431	0.739274	1.71061	2.56635	-0.54974	-0.580165	-0.57844	-0.562221	-0.549963	-0.534973	-0.577687	-0.484713	-0.571777	-0.573498
ENSMUSG00000024027	0.813597	-0.167823	0.138988	1.81856	2.67854	-0.551671	-0.580827	-0.567185	-0.501918	-0.417926	-0.533214	-0.534017	-0.532412	-0.50593	-0.556753
ENSMUSG00000041301	0.960333	0.0144276	1.04162	1.9751	2.08796	-0.511593	-0.642581	-0.532821	-0.554048	-0.598573	-0.662255	-0.643616	-0.621871	-0.718688	-0.593396
ENSMUSG00000020581	1.02559	-0.269029	1.41571	1.32997	2.37592	-0.568122	-0.583325	-0.585089	-0.56732	-0.579027	-0.57412	-0.610973	-0.596123	-0.610973	-0.603083
ENSMUSG00000037953	1.37908	-0.361056	0.962052	1.19717	2.51607	-0.633466	-0.656319	-0.587211	-0.609699	-0.457405	-0.597267	-0.481172	-0.576973	-0.521577	-0.572219
ENSMUSG00000044217	0.688771	-0.319222	1.3845	1.2137	2.54502	-0.58818	-0.774863	-0.586256	-0.128208	-0.447206	-0.184502	-0.789298	-0.511197	-0.718088	-0.784967
ENSMUSG00000040412	1.33619	0.205537	1.09509	0.152797	2.59192	-0.119947	0.0362653	-0.575524	-0.361548	-0.0646949	-0.880916	-0.708631	-0.774933	-0.91256	-1.01905
ENSMUSG00000036834	0.571981	0.578486	0.767122	0.526448	2.82261	-0.728962	-0.410231	-0.462268	0.337811	-0.280136	-0.358193	-1.24934	-0.345183	-0.995655	-0.774495
ENSMUSG00000030866	1.60859	0.0200152	2.00889	1.19143	1.37473	-0.720546	-0.579386	-0.596241	-0.467723	-0.689997	-0.314976	-0.738454	-0.523555	-0.842744	-0.730027
ENSMUSG00000044626	1.62715	0.310716	1.93913	1.01121	1.51344	-0.600439	-0.459757	-0.598252	-0.654379	-0.545041	-0.681349	-0.633969	-0.679892	-0.772465	-0.77611
ENSMUSG00000027938	0.931183	-0.355791	2.16273	0.773965	2.04633	-0.206635	-0.558361	-0.406685	-0.394591	-0.677786	-0.469673	-0.480759	-0.551306	-0.839036	-0.973578
ENSMUSG00000055978	1.06689	-0.650927	1.89124	0.795395	1.89947	-0.604855	-0.517648	-0.175401	-0.690417	0.451502	-0.675608	-1.22189	0.0582478	-0.831923	-0.794078
ENSMUSG00000004552	0.0613624	0.29997	2.63133	0.682325	1.70426	-0.889507	-0.838516	-0.513951	0.087101	-0.54665	-0.266602	-0.653004	-0.472025	-0.637626	-0.648471
ENSMUSG00000042510	0.674376	0.196705	0.48814	1.81293	2.05152	0.341164	-0.787325	-0.167713	-0.0942254	0.228919	-1.18798	-1.12003	-1.0541	-0.363513	-1.01886
ENSMUSG00000002266	-0.221219	0.337177	0.00342312	1.08171	2.37179	1.15231	-0.997839	-0.76036	0.645258	0.452707	-0.882309	-0.426606	-0.87589	-1.04919	-0.830962
ENSMUSG00000078672	1.06712	-0.182229	0.60874	1.70307	1.36831	1.27809	-0.210612	-0.86905	0.463925	-0.891355	-1.1579	-0.92538	-0.882694	-1.08949	-0.280547
ENSMUSG00000015880	1.87333	0.383101	1.93084	0.379615	-0.383798	1.27898	-0.516263	0.0989997	-0.141528	-0.768991	-0.516263	-1.18033	-0.507548	-0.86311	-1.06704
ENSMUSG00000020914	1.62982	0.544981	2.03513	0.621793	-0.115272	1.15522	-0.521556	-0.00838935	-0.00119848	-0.594446	-0.866392	-1.12134	-0.924245	-0.936666	-0.897443
ENSMUSG00000031004	2.05016	0.464109	1.66723	0.37848	0.262064	1.13567	-0.495361	-0.132403	0.00974944	-0.574014	-0.690911	-1.19891	-1.01995	-1.05122	-0.804681
ENSMUSG00000034311	1.51139	0.814493	1.46977	0.464716	-0.454444	1.84434	-0.696189	-0.251662	0.327462	-0.696189	-1.11415	-0.977781	-0.629776	-0.937933	-0.674051
ENSMUSG00000012443	1.45726	0.757696	1.46157	0.486123	0.59389	1.51515	-0.820632	-0.00775924	0.217628	-0.954264	-0.864355	-1.28865	-0.755972	-1.06449	-0.733187
ENSMUSG00000023940	1.88316	0.620851	0.913654	0.21418	-0.0216891	1.73676	-0.0558494	-0.166464	0.451676	-0.700016	-0.911485	-1.42226	-1.15874	-1.07415	-0.309612
ENSMUSG00000079553	2.17652	0.325953	1.36986	-0.341675	-0.0882894	1.79407	-0.438473	-0.30751	0.144218	-0.882609	-0.634443	-0.847496	-0.794826	-0.806214	-0.669082
ENSMUSG00000028832	2.23338	0.588177	1.20563	-0.137976	-0.173821	1.60778	-0.417579	-0.30248	0.353904	-0.990984	-0.797793	-0.916966	-0.788715	-0.865817	-0.596746
ENSMUSG00000029414	1.93924	0.428799	1.75877	-0.137008	-0.0199441	1.44823	-0.35325	-0.158144	0.217434	-0.667045	-0.928811	-1.29626	-0.738583	-0.748339	-0.745087
ENSMUSG00000002055	1.98428	0.441023	1.45005	-0.0940066	-0.381734	1.74174	-0.514104	-0.0947993	0.219877	-0.40472	-1.06895	-0.868412	-1.107	-0.896947	-0.406305
ENSMUSG00000017716	1.86224	0.836381	1.28033	-0.0367904	-0.306106	1.61938	-0.358706	0.139046	0.43902	-0.907857	-1.04732	-1.00284	-0.804159	-1.07438	-0.638241
ENSMUSG00000120992	1.9445	0.756517	1.03025	0.434559	-0.180367	1.88116	-0.615401	-0.436943	0.160977	-0.66986	-1.00554	-0.90667	-0.885468	-0.870086	-0.637623
ENSMUSG00000019942	1.78864	0.997506	1.00977	0.350547	0.148372	1.8589	-0.817427	-0.473067	0.177207	-0.978172	-0.842616	-0.753129	-0.836319	-0.820741	-0.809473
ENSMUSG00000022033	2.22083	0.726257	0.612106	0.142319	-0.0387149	1.72628	-0.575707	-0.185664	0.520786	-0.770246	-1.04196	-0.834556	-0.932629	-0.943562	-0.625547
ENSMUSG00000027654	2.12925	0.906203	1.08814	0.339152	-0.187467	1.69361	-0.511929	-0.748453	-0.205661	-0.367387	-0.775744	-0.857618	-0.921298	-0.851553	-0.729248
ENSMUSG00000030867	2.26756	0.570785	0.618648	0.557553	0.158803	1.80722	-0.632	-0.416044	-0.119064	-0.561594	-0.720375	-0.835867	-0.960181	-0.865761	-0.869682
ENSMUSG00000037313	2.48804	0.673847	0.815669	0.517273	-0.221602	1.45853	-0.657939	-0.339097	-0.141115	-0.7612	-0.626107	-0.663115	-1.09428	-0.825124	-0.623777
ENSMUSG00000027306	1.91204	0.7232	1.36856	-0.18375	-0.132812	1.83951	-0.403041	-0.0551106	-0.10907	-0.718164	-0.513982	-0.872704	-1.17099	-0.893856	-0.789822
ENSMUSG00000038943	1.84747	0.610157	1.20397	-0.274451	-0.0211242	1.98513	-0.441435	-0.0512627	0.177628	-0.474832	-0.816946	-0.916322	-1.19327	-0.701279	-0.933427
ENSMUSG00000030677	2.31504	0.624825	1.23736	-0.353931	-0.327451	1.5781	-0.364923	0.185659	-0.258504	-0.591251	-0.516807	-0.739638	-0.872537	-0.932491	-0.983452
ENSMUSG00000028068	2.22738	0.787301	1.4451	-0.392395	0.0975276	1.50106	-0.400389	-0.603666	-0.312454	-0.761264	-0.869755	-0.875465	-0.80466	-0.555702	-0.482613
ENSMUSG00000021485	2.01894	1.48421	0.873434	-0.307078	-0.326391	1.31764	-0.132053	0.455789	-0.410886	-0.712653	-1.11461	-1.27515	-0.649885	-0.814047	-0.407265
ENSMUSG00000044201	1.45642	1.77747	1.26411	0.278138	-0.75836	1.45642	-0.311818	-0.135809	-0.35745	-0.746952	-0.779546	-0.782805	-1.07289	-1.05986	-0.227073
ENSMUSG00000037466	2.32545	1.07907	0.225132	0.808959	-0.134611	0.577609	-0.613058	0.00589479	0.915549	-0.571875	-1.07334	-1.07939	-0.562185	-0.512524	-1.39069
ENSMUSG00000031262	2.14332	0.502331	1.09452	0.402636	-0.464713	1.2979	-0.576372	-0.99908	0.978875	-0.434804	-1.17454	-0.664104	-0.96319	-0.656128	-0.486646
ENSMUSG00000040711	0.397423	1.59678	2.09591	0.361254	-0.326676	0.729452	-0.254339	-0.0452833	0.783705	-0.239148	-0.885846	-1.35532	-1.0298	-0.774446	-1.05367
ENSMUSG00000031906	1.04092	1.02251	2.12434	0.0807167	-0.0222709	1.00167	-0.215011	-0.146404	0.766794	-0.402428	-1.14342	-1.01153	-1.03815	-1.0771	-0.980649
ENSMUSG00000074738	1.30753	1.96041	1.57609	-0.0653763	0.455209	0.135383	-0.755631	0.0414527	0.550131	-0.538665	-1.27192	-1.00501	-0.7596	-0.683529	-0.946468
ENSMUSG00000079507	1.1087	1.26282	1.98966	-0.238297	0.405692	-0.148556	-0.896005	0.0101338	0.837883	0.635913	-1.11035	-0.952084	-1.1729	-0.710549	-1.02206
ENSMUSG00000068220	0.953466	1.15824	2.51091	-0.0353168	0.394282	-0.244117	-1.14905	0.0946869	0.381735	0.171693	-0.880869	-1.1091	-0.612694	-0.754669	-0.879197
ENSMUSG00000005470	1.89122	0.325292	1.51861	0.440261	0.600037	0.761583	-1.17991	-0.533139	0.901314	-0.293769	-0.600352	-1.2825	-0.664616	-0.741262	-1.14277
ENSMUSG00000034906	1.5383	-0.2543	1.95265	0.424235	0.58499	1.08969	-0.746534	0.0584865	0.593713	-0.44434	-1.23004	-1.03004	-0.65868	-1.22568	-0.652449
ENSMUSG00000036596	0.564829	0.638596	1.23859	0.118727	0.952108	1.44495	-1.27713	-0.645019	1.61124	-0.53246	-1.204	-0.965526	-0.348678	-0.683175	-0.913062
ENSMUSG00000034457	1.4165	0.449442	1.97279	-0.517614	-0.370162	1.08138	0.208156	-0.310798	1.24702	-1.02604	-0.950396	-0.768474	-0.943693	-0.951353	-0.536764
ENSMUSG00000058290	1.79306	0.861468	1.48517	0.338192	-0.0119807	1.01211	-0.0199092	-0.333082	0.795398	-1.12725	-0.749325	-0.98057	-0.967356	-0.929036	-1.16689
ENSMUSG00000034634	2.09918	0.870412	1.80937	-0.253187	-0.118249	-0.23348	-0.530446	-0.263497	1.22285	-0.880665	-0.737705	-0.893067	-0.686577	-0.640841	-0.764095
ENSMUSG00000019278	1.09563	2.12121	1.16311	1.18464	-0.349653	-0.114638	-0.984893	-0.183863	0.739038	-0.556746	-0.802814	-0.676871	-0.724572	-1.1757	-0.73388
ENSMUSG00000020600	1.27541	2.52911	0.868182	0.7751	-0.329277	-0.0665147	-0.56586	0.169099	-0.154748	-0.157657	-0.63858	-0.837348	-1.31148	-0.969214	-0.586221
ENSMUSG00000038059	0.602237	2.15617	1.2277	0.773996	-0.190123	-0.462345	-0.588734	-0.0361882	0.738348	0.686496	-0.57253	-1.21744	-0.700539	-1.05702	-1.36003
ENSMUSG00000037852	0.232938	2.04826	1.67468	1.26741	0.169318	-0.718973	-1.10397	0.0416758	0.247877	0.0117327	-0.755185	-1.05635	-0.167793	-1.01053	-0.881092
ENSMUSG00000026090	0.542826	1.86065	1.03833	0.477813	1.54086	-0.650243	-0.919078	-0.6397	-0.0141739	0.762463	-0.970034	-0.984091	0.075438	-0.796082	-1.32497
ENSMUSG00000118672	0.819885	1.74197	2.18231	0.109701	0.697383	-0.656769	-0.595518	-0.966337	-0.140271	0.205716	-1.07725	-1.08222	0.0120295	-0.363756	-0.886876
ENSMUSG00000046733	0.77103	2.31421	0.887465	0.903064	1.18941	-0.520334	-0.762117	-0.329248	-0.600557	0.116435	-0.861838	-0.866295	-1.09861	-0.986629	-0.155989
ENSMUSG00000028392	1.25969	2.25941	0.904173	0.391781	0.892106	-0.373093	-0.123395	-0.22643	-0.209722	0.125375	-0.563383	-1.50277	-0.90869	-1.06649	-0.858565
ENSMUSG00000029086	0.960599	2.20901	0.698164	0.0255929	1.00528	-0.133603	-0.48583	-0.393219	-0.566296	1.23735	-0.878833	-1.31716	-0.616397	-0.750868	-0.993783
ENSMUSG00000025002	0.651179	2.27612	0.996151	-0.354263	1.44824	0.0230398	-0.787689	0.0885813	0.0984564	0.270731	-0.96901	-1.04257	-0.996606	-0.853856	-0.848512
ENSMUSG00000044927	0.255195	1.9938	1.17903	0.607335	0.630146	0.255908	0.17607	-0.952347	1.31874	-1.0607	-0.693588	-0.875361	-0.861817	-0.967317	-1.0051
ENSMUSG00000016763	0.627128	1.33504	1.88855	0.983793	0.452859	0.0889706	-0.794113	-0.475372	1.21224	-0.79321	-0.950323	-0.981927	-0.920526	-0.776054	-0.89705
ENSMUSG00000028364	0.363905	1.86641	1.56397	0.866934	0.724041	0.398757	-1.2296	-0.34746	0.789485	-0.823382	-0.852425	-1.03869	-0.636343	-0.872561	-0.77304
ENSMUSG00000027408	0.462694	1.66515	1.54303	0.707639	1.04481	0.0448947	-0.878961	-0.959491	1.11995	-0.378192	-0.866861	-1.01104	-0.5725	-0.977691	-0.943426
ENSMUSG00000047497	0.634625	1.60589	1.72062	0.292009	0.317155	0.634625	-0.583389	-0.599106	1.28371	-0.797131	-0.531526	-0.965296	-0.65097	-1.35506	-1.00616
ENSMUSG00000031740	0.781766	1.74576	1.64394	0.199512	0.400251	0.387487	-1.04782	-0.898652	1.31356	-0.653313	-0.763812	-1.0444	-0.388308	-0.863699	-0.812272
ENSMUSG00000026043	0.604743	2.0479	1.53121	0.227129	0.404184	0.146578	-0.672857	-0.903496	1.32339	-0.659704	-0.843044	-0.97173	-0.508176	-0.882308	-0.843822
ENSMUSG00000023992	0.793465	1.42345	1.27429	0.6291	1.14427	-0.4037	-0.326669	-0.910042	1.50637	-0.804554	-0.525869	-0.83252	-0.781494	-0.968428	-1.21767
ENSMUSG00000067276	0.503985	1.65293	1.18444	0.133921	1.02207	0.213358	-0.563582	-0.964647	1.75097	-0.897996	-0.777871	-1.08012	-0.740671	-0.596133	-0.840646
ENSMUSG00000029816	0.896185	2.09426	1.30624	0.0705044	0.885377	-0.144022	-0.726354	-0.486936	1.12741	-0.671331	-0.841969	-0.962825	-0.764674	-0.876359	-0.905508
ENSMUSG00000001506	0.853213	1.90066	1.61023	0.315504	0.802906	0.0136581	-0.570363	-0.862174	0.904542	-0.474277	-0.962345	-1.03681	-0.534886	-1.01745	-0.942408
ENSMUSG00000060572	1.23711	1.29896	1.14549	0.14724	1.22658	0.324533	-0.3599	-0.580715	1.29346	-0.790993	-1.31463	-0.986611	-0.858337	-0.738309	-1.04388
ENSMUSG00000002020	1.12405	1.69828	0.880173	0.490862	1.09457	0.345432	-0.84549	-0.548634	1.20751	-0.691065	-1.00441	-0.892467	-0.794015	-1.04439	-1.02041
ENSMUSG00000041592	0.957023	1.1969	1.63529	0.444184	1.38715	0.0347407	-0.877202	-0.974393	1.00665	-0.984733	-0.678684	-1.00541	-1.03229	-0.540135	-0.569085
ENSMUSG00000021789	0.275653	1.82217	0.868286	-0.0961672	0.622445	-0.428219	-1.09705	-0.318648	2.18982	-0.269424	-0.736633	-1.00333	-0.991373	-0.74581	-0.0917176
ENSMUSG00000021556	1.10205	1.39843	1.74541	0.996662	1.2009	-0.451737	-0.987871	-0.728181	0.154261	-0.285201	-0.606211	-0.847304	-0.841775	-0.805418	-1.044
ENSMUSG00000027456	1.41641	1.86881	1.74608	0.668017	0.595233	-0.201684	-0.808505	-0.194548	-0.756842	-0.400342	-0.884143	-0.827914	-0.515655	-0.841329	-0.863593
ENSMUSG00000034127	1.68999	1.54114	1.49388	0.702752	1.04475	-0.616534	-0.601228	-0.550527	-0.597497	-0.0307907	-0.860187	-1.05046	-0.450272	-0.730277	-0.98474
ENSMUSG00000020911	1.6778	1.42344	1.99854	0.584192	0.602254	-0.589851	-0.884136	-0.88222	-0.419079	-0.18935	-0.732309	-0.860741	-0.475267	-0.46407	-0.789203
ENSMUSG00000039131	1.7882	1.60166	1.84674	0.162693	0.569898	-0.0428064	-0.747476	-0.314435	-0.154681	-0.519934	-0.912444	-0.823087	-0.85627	-0.771416	-0.826642
ENSMUSG00000049493	2.25693	1.24715	1.77228	-0.0212173	0.493306	-0.364677	-0.824279	-0.331547	-0.213552	-0.19606	-0.653439	-0.895506	-0.659591	-0.801081	-0.808715
ENSMUSG00000021214	2.16376	1.23006	1.43939	0.0277904	0.56589	-0.269027	-0.974863	0.235389	0.491139	-0.857086	-0.766436	-0.806222	-0.932289	-0.938618	-0.608871
ENSMUSG00000029822	0.984657	0.337529	2.32224	0.873997	1.07038	0.210348	-0.56552	-0.556169	0.561967	-0.859159	-0.737901	-0.860718	-0.905605	-1.04183	-0.834222
ENSMUSG00000037280	1.11045	0.678435	1.57912	1.33122	1.44349	-0.174346	-0.150971	-0.288628	-0.187333	-0.296997	-0.494681	-1.3466	-0.703042	-1.34948	-1.15064
ENSMUSG00000040204	1.75157	1.08921	1.40511	1.42888	-0.517433	-0.255886	0.125395	0.30712	-0.289004	-0.327217	-0.267774	-1.21716	-0.888524	-1.1212	-1.2231
ENSMUSG00000024989	1.65097	0.590336	2.39452	0.637312	-0.504066	0.519138	-0.628847	0.0956164	-0.595083	-0.144403	-0.460026	-0.918779	-0.904099	-0.633251	-1.09934
ENSMUSG00000035186	1.4716	0.180324	2.45928	0.592461	-0.32409	0.431209	0.178506	0.463162	-0.0591017	-0.831479	-0.862495	-0.987387	-0.913179	-0.900453	-0.89836
ENSMUSG00000031551	2.70214	0.532389	1.95791	0.0271403	-0.340794	-0.458304	-0.541485	-0.541485	-0.541485	-0.231646	-0.541485	-0.470627	-0.469307	-0.541485	-0.541485
ENSMUSG00000037145	2.79039	0.465689	1.58313	0.545515	0.221863	-0.556803	-0.552414	-0.563531	-0.566922	-0.550172	-0.558225	-0.566922	-0.561069	-0.563613	-0.566922
ENSMUSG00000028885	1.99733	1.11201	2.06559	0.480559	0.190965	-0.707416	-0.838613	-0.51622	-0.317558	0.129899	-0.67115	-0.759415	-0.783148	-0.858079	-0.524753
ENSMUSG00000042808	1.94961	1.00905	2.28635	0.592272	0.129064	-0.506381	-0.589958	-0.601455	-0.599465	-0.591727	-0.667564	-0.668891	-0.520532	-0.581998	-0.638379
ENSMUSG00000052396	1.809	1.47082	2.14011	0.36956	0.0822446	-0.341854	-0.976412	-0.411795	-0.282404	-0.625037	-0.613353	-0.783915	-0.661358	-0.663425	-0.512177
ENSMUSG00000071550	2.0046	0.858261	1.91489	-0.0637964	1.15731	-0.0388759	-0.402715	-0.856267	-0.437603	-0.298049	-0.886172	-0.711728	-0.881188	-0.861251	-0.497412
ENSMUSG00000035683	1.86492	0.218126	2.08581	-0.232523	0.550443	1.17958	-0.3193	-0.874477	-0.0481219	-0.374522	-1.00859	-0.919838	-0.704867	-0.672325	-0.744311
ENSMUSG00000079465	1.06003	1.0973	2.34624	-1.01704	0.504949	-0.0644073	0.264678	-0.0704867	-0.824078	0.630768	-1.38683	-0.434463	-0.978709	-0.65306	-0.474904
ENSMUSG00000111709	0.00728435	2.28058	2.46532	-0.290077	-0.183125	-0.619097	-0.0896438	-0.329719	-0.397981	0.211618	-0.467196	-0.713984	-0.604673	-0.656517	-0.612792
ENSMUSG00000004038	0.196857	1.50154	2.91808	-0.717058	0.303102	-0.327706	-0.47245	-0.0696438	-0.233411	0.170574	-0.592968	-0.751376	-0.738163	-0.579726	-0.60765
ENSMUSG00000074183	0.525127	1.34306	2.93105	-0.6255	-0.260659	-0.672295	0.545008	-0.159707	-0.152022	-0.421143	-0.56153	-0.675434	-0.717359	-0.496369	-0.602228
ENSMUSG00000032091	0.992357	2.11991	1.49644	-0.259144	0.495736	-0.553883	0.904888	-0.0999597	-0.362364	-0.328372	-0.81836	-1.11103	-0.188257	-1.28057	-1.00739
ENSMUSG00000067158	1.12422	2.09151	2.06535	-0.449937	-0.011873	-0.329238	0.0953219	-0.178152	-0.185748	-0.189969	-1.18004	-1.00279	-0.911635	-0.520838	-0.416175
ENSMUSG00000034949	1.27332	2.3226	1.3734	-0.218509	-0.329536	-0.0230394	0.306914	0.283457	-0.0527508	-0.449945	-0.717348	-0.612576	-1.51643	-0.701711	-0.937838
ENSMUSG00000030117	1.34874	2.48958	-0.358585	1.01159	-0.768265	0.233394	0.0608967	0.245155	-0.587927	0.2922	-0.240973	-0.966245	-0.956444	-0.619291	-1.18383
ENSMUSG00000030200	1.31855	1.84327	-0.0422231	1.00721	0.167276	0.501892	1.02079	0.270086	-1.20611	-0.182859	-1.14306	-0.801657	-0.784199	-1.46507	-0.503897
ENSMUSG00000048905	1.48399	2.61118	-0.526518	-0.412015	0.588777	0.0504609	0.98136	-0.718349	-0.825417	-0.588975	-0.135422	-0.804599	-0.508674	-0.73322	-0.462575
ENSMUSG00000055114	3.14966	0.931346	0.209235	-0.0415675	0.735433	-0.548146	-0.333788	-0.40198	-0.393205	-0.447479	-0.479283	-0.690568	-0.4126	-0.587217	-0.689841
ENSMUSG00000029161	2.42252	1.05407	0.0606487	1.11797	1.18818	-0.15838	-0.137195	-0.880947	-0.256076	-0.792355	-0.586808	-0.372331	-0.883399	-0.861863	-0.914038
ENSMUSG00000032908	2.46093	1.13827	1.28079	0.460955	0.658755	-0.809757	-0.938959	-0.28429	-0.328245	-0.41549	-0.272302	-0.530707	-0.958939	-0.485419	-0.975589
ENSMUSG00000021456	2.3442	1.81239	0.534489	0.431246	0.746907	-0.839707	-0.931931	-0.635765	-0.14159	-0.180242	-0.358417	-0.538625	-0.557782	-0.770201	-0.914978
ENSMUSG00000043592	2.63711	1.28847	0.879051	0.290871	0.796158	-0.601492	-0.732679	-0.908557	-0.278569	-0.202163	-0.798993	-0.670689	-0.595725	-0.534456	-0.568334
ENSMUSG00000022938	2.72102	1.14197	0.665544	0.60632	0.676483	-0.723384	0.131399	-0.650581	-0.429529	-0.616631	-0.671705	-0.672837	-0.795056	-0.653976	-0.729043
ENSMUSG00000073399	2.86383	1.25488	0.834199	0.36041	0.349376	-0.607856	-0.394065	-0.607856	-0.405789	-0.607856	-0.607856	-0.607856	-0.607856	-0.607856	-0.607856
ENSMUSG00000027317	2.7747	1.52782	0.811174	0.352673	0.138983	-0.584483	-0.455261	-0.584483	-0.584483	-0.584483	-0.584483	-0.584483	-0.584483	-0.584483	-0.474229
ENSMUSG00000035852	2.71589	1.29926	0.837673	0.872037	0.107794	-0.469953	-0.547094	-0.68455	-0.592733	-0.50557	-0.580026	-0.566065	-0.520247	-0.734843	-0.631572
ENSMUSG00000029646	2.71955	1.40847	0.975728	0.638309	-0.042962	-0.580961	-0.580961	-0.580961	-0.580961	-0.470437	-0.580961	-0.580961	-0.580961	-0.580961	-0.580961
ENSMUSG00000092570	2.52107	1.43367	1.1938	0.711024	0.113258	-0.39846	-0.515728	-0.652034	-0.652034	-0.494407	-0.652034	-0.652034	-0.652034	-0.652034	-0.652034
ENSMUSG00000018126	2.69678	1.65811	0.203128	0.209371	0.829759	-0.509733	-0.339223	-0.558115	-0.657611	-0.596353	-0.615082	-0.615472	-0.529242	-0.609229	-0.567089
ENSMUSG00000054128	2.92528	1.4218	0.134662	0.651114	0.258078	-0.554335	-0.514084	-0.478865	-0.554335	-0.554335	-0.554335	-0.554335	-0.554335	-0.517636	-0.554335
ENSMUSG00000058063	2.81353	1.46727	0.401771	0.677136	0.308884	-0.57474	-0.57474	-0.57474	-0.57474	-0.57474	-0.57474	-0.535788	-0.534889	-0.57474	-0.57474
ENSMUSG00000026149	2.66679	1.82793	0.264524	0.414723	0.417303	-0.564598	-0.515887	-0.579373	-0.549307	-0.579373	-0.541307	-0.566792	-0.579373	-0.535888	-0.579373
ENSMUSG00000062638	2.65399	1.84357	0.16892	0.528433	0.378373	-0.55956	-0.55956	-0.55956	-0.55956	-0.55956	-0.537257	-0.55956	-0.55956	-0.55956	-0.55956
ENSMUSG00000061531	2.82659	1.71729	0.157938	0.324619	0.284265	-0.480715	-0.563617	-0.396935	-0.563617	-0.563617	-0.563617	-0.563617	-0.563617	-0.563617	-0.487733
ENSMUSG00000021749	2.48574	1.68443	0.579338	0.619975	0.707457	-0.584596	-0.696912	-0.738819	-0.579517	-0.478489	-0.650349	-0.626362	-0.675465	-0.467765	-0.57867
ENSMUSG00000000544	2.54281	1.67661	0.661037	0.654429	0.482252	-0.602115	-0.618439	-0.618439	-0.618439	-0.598229	-0.590456	-0.618439	-0.547703	-0.586439	-0.618439
ENSMUSG00000035775	2.51527	1.86133	0.443492	0.602042	0.449451	-0.579319	-0.584414	-0.590373	-0.584753	-0.590373	-0.580863	-0.590373	-0.590373	-0.590373	-0.590373
ENSMUSG00000028217	2.39142	1.95027	0.58365	0.634734	0.410334	-0.583714	-0.601843	-0.589757	-0.576865	-0.608531	-0.597815	-0.608531	-0.597734	-0.608531	-0.597089
ENSMUSG00000000308	2.64615	1.56909	0.365673	0.79444	0.517705	-0.595135	-0.600375	-0.613355	-0.518199	-0.487944	-0.618688	-0.654089	-0.622842	-0.528441	-0.653994
ENSMUSG00000031621	2.58304	1.56687	0.290101	0.89959	0.633641	-0.607813	-0.607813	-0.607813	-0.502932	-0.607813	-0.607813	-0.607813	-0.607813	-0.607813	-0.607813
ENSMUSG00000030492	2.62005	1.58142	0.380818	0.819144	0.525329	-0.601648	-0.455767	-0.601305	-0.55576	-0.645823	-0.607811	-0.645823	-0.645823	-0.602332	-0.564664
ENSMUSG00000027377	2.68033	1.46032	0.390652	0.822248	0.531412	-0.609774	-0.779743	-0.651825	-0.517613	-0.503763	-0.491173	-0.715784	-0.450884	-0.656358	-0.508044
ENSMUSG00000031163	2.62112	1.50305	0.237143	0.951258	0.582278	-0.456306	-0.727963	-0.636822	-0.543561	-0.615449	-0.572175	-0.727963	-0.413915	-0.639118	-0.561577
ENSMUSG00000018569	2.56215	1.53521	0.554003	0.881071	0.505577	-0.593418	-0.826209	-0.475411	-0.643455	-0.558413	-0.703585	-0.577848	-0.503007	-0.545313	-0.611349
ENSMUSG00000022824	2.53657	1.65947	0.547732	0.930487	0.292354	-0.60119	-0.604808	-0.597192	-0.589093	-0.584716	-0.588817	-0.60567	-0.588645	-0.597468	-0.609013
ENSMUSG00000026175	2.61337	1.71176	0.372479	0.821382	0.267113	-0.594885	-0.566865	-0.616325	-0.598197	-0.526133	-0.580965	-0.563284	-0.599182	-0.540456	-0.599809
ENSMUSG00000121344	2.61886	1.7112	0.53204	0.801517	0.0535197	-0.591874	-0.591874	-0.591874	-0.500995	-0.481151	-0.591874	-0.591874	-0.591874	-0.591874	-0.591874
ENSMUSG00000020080	2.52742	1.78233	0.367335	0.84572	0.258974	-0.464272	-0.727195	-0.573893	-0.626814	-0.26435	-0.660414	-0.592374	-0.755755	-0.557093	-0.559613
ENSMUSG00000003271	2.68479	1.31152	0.0462541	1.03331	0.721609	-0.733685	-0.445224	-0.531352	-0.665329	-0.400793	-0.676266	-0.448642	-0.61748	-0.668064	-0.610645
ENSMUSG00000045394	2.28752	1.56993	0.672149	0.81549	0.987965	-0.726369	-0.785145	-0.562278	-0.684107	-0.286309	-0.720906	-0.595858	-0.671022	-0.531958	-0.769096
ENSMUSG00000048473	2.36936	1.54624	0.573009	0.811008	1.01242	-0.631767	-0.631767	-0.631767	-0.631767	-0.631767	-0.631767	-0.631767	-0.631767	-0.626135	-0.631767
ENSMUSG00000031995	2.26016	1.39566	0.52568	1.14501	1.00047	-0.548763	-0.994275	-0.500736	-0.616917	-0.338815	-0.669975	-0.449964	-0.574378	-0.767403	-0.865745
ENSMUSG00000003051	2.51626	1.1812	0.322611	1.08316	0.90738	-0.578643	-0.307282	-0.636689	-0.595052	-0.251287	-0.616589	-0.924459	-0.416196	-0.625408	-1.05901
ENSMUSG00000005148	2.4284	1.21955	0.713437	0.865006	0.992198	-0.769401	-0.502829	-0.836706	-0.652279	-0.0306319	-0.692026	-0.818158	-0.564835	-0.571725	-0.78
ENSMUSG00000054662	2.14042	1.86486	0.680976	1.15123	0.320045	-0.845865	-0.769486	-0.609239	-0.54484	-0.36737	-0.669144	-0.723059	-0.31046	-0.618973	-0.699097
ENSMUSG00000026062	2.30598	1.90937	0.829662	0.535197	0.0891109	-0.807052	-0.834184	-0.408846	-0.482263	0.170508	-0.63149	-0.803062	-0.42321	-0.77194	-0.677775
ENSMUSG00000001739	2.26262	2.0298	0.440617	0.670675	0.443505	-0.653035	-0.861996	-0.506236	-0.624404	-0.068222	-0.467307	-0.873172	-0.426871	-0.640729	-0.725242
ENSMUSG00000043501	2.21358	1.55439	1.28662	0.845267	0.469288	-0.66716	-0.655825	-0.609554	-0.511939	-0.56126	-0.639802	-0.737289	-0.638357	-0.65149	-0.696476
ENSMUSG00000028786	2.25023	1.42256	0.993943	1.28791	0.283018	-0.610537	-0.37283	-0.607496	-0.456965	-0.506804	-0.752621	-0.674736	-0.957045	-0.477914	-0.820706
ENSMUSG00000024029	1.80214	1.85563	1.22676	1.21089	0.203998	-0.711514	-0.117441	-0.742444	-0.676173	-0.593982	-0.733756	-0.708239	-0.787837	-0.620636	-0.6074
ENSMUSG00000046804	1.51517	2.30317	1.36417	0.710891	0.322861	-0.708947	-0.616959	-0.53664	-0.534604	-0.49648	-0.635275	-0.708947	-0.560518	-0.708947	-0.708947
ENSMUSG00000047730	1.46182	2.25477	1.14504	1.06662	0.465721	-0.64486	-0.698634	-0.682737	-0.5674	-0.546488	-0.633871	-0.695113	-0.660011	-0.599195	-0.665666
ENSMUSG00000032899	1.38045	2.24253	0.946263	1.0805	0.549831	-0.469566	-0.687708	-0.83873	-0.582832	-0.014403	-0.236741	-0.666733	-0.765317	-0.964581	-0.972972
ENSMUSG00000018919	1.96299	2.24795	0.540198	0.313534	1.00584	-0.649555	-0.62098	-0.604867	-0.603578	-0.579085	-0.602074	-0.603363	-0.582093	-0.650773	-0.574144
ENSMUSG00000030650	2.19762	2.10904	0.446703	0.508297	0.711071	-0.632222	-0.727035	-0.684127	-0.41007	-0.434985	-0.669594	-0.853683	-0.529105	-0.427372	-0.60454
ENSMUSG00000020447	1.59193	2.49781	0.326819	0.685377	0.973356	-0.644317	-0.587054	-0.566413	-0.643651	-0.606031	-0.625673	-0.582393	-0.580729	-0.569076	-0.669952
ENSMUSG00000034427	1.77396	2.43713	0.415831	0.874253	0.511193	-0.548382	-0.51379	-0.566145	-0.492598	-0.45489	-0.64312	-0.611956	-0.705137	-0.687997	-0.788345
ENSMUSG00000074195	1.60768	2.50052	0.79505	0.723185	0.501957	-0.612839	-0.612839	-0.612839	-0.612839	-0.612839	-0.612839	-0.612839	-0.612839	-0.612839	-0.612839
ENSMUSG00000034919	2.24206	2.47723	-0.109664	0.27358	0.0732477	-0.344837	-0.306263	-0.210452	-0.466778	-0.70195	-0.751722	-0.421983	-0.638491	-0.608628	-0.505351
ENSMUSG00000073402	2.48204	2.18671	-0.0256973	0.242291	0.246197	-0.53764	-0.517511	-0.265445	-0.327635	-0.639487	-0.632878	-0.806229	-0.68966	-0.278965	-0.436092
ENSMUSG00000024388	2.23529	2.18934	0.278901	0.863373	0.109805	-0.540362	-0.219845	-0.646121	-0.55303	-0.601343	-0.559216	-0.612243	-0.65054	-0.617251	-0.676759
ENSMUSG00000030155	2.23376	2.23084	0.399067	0.875854	-0.229209	-0.591831	-0.527064	-0.531089	-0.591831	-0.517184	-0.488277	-0.591831	-0.487545	-0.591831	-0.591831
ENSMUSG00000015405	1.96316	2.52522	0.00524695	0.936995	-0.0766002	-0.56991	-0.618232	-0.544242	-0.529313	-0.532587	-0.517527	-0.50011	-0.536123	-0.562052	-0.44393
ENSMUSG00000039364	2.09901	2.47005	0.0746333	0.823315	-0.23457	-0.496029	-0.457151	-0.580378	-0.465109	-0.538772	-0.536044	-0.488754	-0.559916	-0.553323	-0.556961
ENSMUSG00000040808	2.07199	2.21216	-0.0213591	1.05225	0.530148	-0.582437	-0.578039	-0.598739	-0.522207	-0.547779	-0.619105	-0.591119	-0.611739	-0.591639	-0.602387
ENSMUSG00000025467	1.81538	2.38915	0.118283	1.06929	0.55234	-0.592469	-0.584496	-0.59242	-0.592333	-0.599385	-0.599385	-0.599385	-0.599385	-0.58579	-0.599385
ENSMUSG00000021125	2.0107	2.36033	0.207009	0.834962	0.402367	-0.609361	-0.658419	-0.414003	-0.625793	-0.615264	-0.583834	-0.651639	-0.649086	-0.650283	-0.357685
ENSMUSG00000029700	2.00185	2.22673	0.386584	0.949992	0.523747	-0.613834	-0.613834	-0.613834	-0.595891	-0.613834	-0.613834	-0.598682	-0.613834	-0.613834	-0.597486
ENSMUSG00000011034	2.03809	2.47434	0.11456	0.732326	0.201871	-0.572223	-0.670328	-0.467734	-0.516127	-0.45091	-0.536599	-0.539488	-0.604756	-0.605415	-0.597611
ENSMUSG00000034918	2.00174	2.40293	0.0969735	0.829779	0.437099	-0.587508	-0.57082	-0.592317	-0.557667	-0.541907	-0.589536	-0.581482	-0.589478	-0.573544	-0.584263
ENSMUSG00000006345	1.98155	2.43024	0.108828	0.876027	0.302022	-0.454022	-0.604614	-0.58539	-0.596545	-0.562842	-0.578863	-0.620872	-0.421863	-0.646742	-0.626924
ENSMUSG00000040600	2.30402	2.00927	0.37575	0.927655	0.303667	-0.592697	-0.674318	-0.704215	-0.590679	-0.496586	-0.680187	-0.633049	-0.510893	-0.512727	-0.525016
ENSMUSG00000079440	2.20717	2.05091	0.34932	0.894311	0.565251	-0.605374	-0.606844	-0.606844	-0.606844	-0.606844	-0.606844	-0.606844	-0.606844	-0.606844	-0.606844
ENSMUSG00000044860	2.18849	2.03558	0.290465	1.05759	0.464891	-0.615504	-0.615504	-0.615504	-0.615504	-0.567081	-0.615504	-0.615504	-0.58166	-0.615504	-0.579751
ENSMUSG00000078439	2.25531	2.01478	0.358104	0.984933	0.37386	-0.677278	-0.560446	-0.579152	-0.567894	-0.475373	-0.626052	-0.608182	-0.679834	-0.609632	-0.603143
ENSMUSG00000032454	2.4804	1.8332	0.159397	0.956937	0.393308	-0.585292	-0.585292	-0.578063	-0.577983	-0.576381	-0.585292	-0.585292	-0.579064	-0.585292	-0.585292
ENSMUSG00000022479	2.44063	1.94091	0.232622	0.864246	0.320558	-0.611031	-0.592283	-0.55568	-0.568402	-0.563938	-0.57175	-0.595854	-0.511935	-0.625315	-0.602773
ENSMUSG00000053054	2.57043	2.0066	-0.0756405	0.559744	0.346428	-0.496672	-0.552983	-0.552983	-0.538672	-0.552983	-0.552983	-0.529028	-0.552983	-0.525294	-0.552983
ENSMUSG00000025557	2.47405	2.14976	-0.011131	0.61574	0.119668	-0.547587	-0.547587	-0.504791	-0.504189	-0.547587	-0.547587	-0.547587	-0.547587	-0.505997	-0.547587
ENSMUSG00000021565	2.40673	2.16027	0.14565	0.604901	0.228969	-0.635152	-0.519154	-0.565553	-0.564057	-0.554577	-0.51167	-0.616193	-0.450553	-0.552083	-0.577527
ENSMUSG00000024313	2.46153	2.04068	0.29358	0.592187	0.307593	-0.547102	-0.577065	-0.577065	-0.577065	-0.558495	-0.577065	-0.564305	-0.577065	-0.577065	-0.56328
ENSMUSG00000032098	2.27246	2.23904	0.281745	0.519077	0.314235	-0.410911	-0.543656	-0.670058	-0.243046	-0.718174	-0.588523	-0.5254	-0.653968	-0.752057	-0.520758
ENSMUSG00000030472	2.1373	2.16836	0.576307	0.664018	0.415959	-0.26152	-0.741649	-0.499986	-0.741649	-0.741649	-0.741649	-0.673581	-0.533334	-0.505924	-0.521
ENSMUSG00000025401	2.20501	2.2616	0.538478	0.555228	0.233586	-0.62381	-0.541446	-0.607146	-0.53242	-0.560106	-0.576162	-0.625372	-0.561408	-0.537714	-0.628323
ENSMUSG00000025515	2.24872	2.14456	0.635242	0.464122	0.442298	-0.62757	-0.574002	-0.60277	-0.62757	-0.563586	-0.59781	-0.54573	-0.608226	-0.615666	-0.572018
ENSMUSG00000027790	2.01423	2.40489	0.380331	0.836665	0.110608	-0.574672	-0.574672	-0.574672	-0.574672	-0.574672	-0.574672	-0.574672	-0.574672	-0.574672	-0.574672
ENSMUSG00000030838	1.78919	2.49556	0.50082	0.916457	0.12664	-0.665303	-0.661582	-0.571758	-0.52286	-0.596739	-0.591955	-0.672213	-0.389983	-0.529769	-0.626503
ENSMUSG00000091705	2.12252	2.30885	0.56868	0.637478	-0.00823205	-0.438557	-0.58455	-0.292416	-0.487741	-0.343012	-0.660555	-0.754465	-0.749339	-0.552751	-0.765907
ENSMUSG00000024340	2.50705	2.02381	0.0300897	0.76845	-0.0700842	-0.594215	-0.578832	-0.0888434	-0.692138	-0.545816	-0.492916	-0.666625	-0.490289	-0.499294	-0.610348
ENSMUSG00000004864	2.24646	1.95758	0.155008	0.898434	0.643554	-0.588419	-0.838619	-0.136997	-0.577812	-0.448032	-0.61088	-0.762498	-0.517289	-0.565333	-0.855154
ENSMUSG00000019558	2.16741	1.77803	0.235896	0.676074	0.430818	-0.138104	-0.0728581	-0.130298	0.106452	0.0719649	-0.827033	-0.994692	-1.00891	-1.32127	-0.973487
ENSMUSG00000021280	2.3073	2.14733	0.50818	0.316784	-0.114	0.0756824	-0.199128	-0.1957	-0.39738	-0.556782	-0.799597	-0.537928	-0.977281	-0.872728	-0.704756
ENSMUSG00000042195	2.73697	1.62061	0.640104	0.321525	-0.146975	-0.237329	-0.623506	-0.0592987	-0.219927	-0.433429	-0.514413	-0.66634	-0.803544	-0.754686	-0.859764
ENSMUSG00000025582	1.4417	2.15208	0.211574	-0.354344	1.06045	-0.0341537	-0.78474	-0.818993	0.991945	0.275612	-0.467528	-0.728148	-0.973876	-0.927709	-1.04387
ENSMUSG00000019992	2.44178	1.56421	-0.475908	-1.03035	0.0296499	1.098	-0.145626	-0.431791	0.169155	0.317007	-0.601105	-0.448484	-0.926618	-1.02678	-0.533141
ENSMUSG00000001986	2.46409	1.45	0.812592	-0.551218	0.171593	0.167996	0.140127	-0.800246	0.555473	-0.866773	-0.551218	-0.188914	-1.19671	-0.699556	-0.907229
ENSMUSG00000028989	-1.14264	-0.125651	2.52141	0.248026	-0.497349	-0.480429	-0.663128	-1.02223	0.686504	0.362146	-0.112511	-0.669788	1.67326	-0.644588	-0.133031
ENSMUSG00000031635	0.0740036	-0.382467	3.18487	1.00483	0.726514	-0.410371	-0.514114	-0.517692	-0.462242	-0.438274	-0.572067	-0.526277	-0.431835	-0.360645	-0.374239
ENSMUSG00000030050	-0.37631	-0.37631	3.40448	0.789194	0.310124	-0.37631	-0.37631	-0.37631	-0.37631	-0.37631	-0.364388	-0.37631	-0.37631	-0.37631	-0.37631
ENSMUSG00000030049	-0.377251	-0.377251	3.37056	0.940722	0.21573	-0.377251	-0.377251	-0.377251	-0.377251	-0.377251	-0.377251	-0.377251	-0.377251	-0.377251	-0.377251
ENSMUSG00000073408	-0.378161	-0.337191	3.37064	0.74808	0.526867	-0.394402	-0.394402	-0.394402	-0.394402	-0.394402	-0.394402	-0.380622	-0.394402	-0.394402	-0.394402
ENSMUSG00000032473	-0.397474	-0.0156381	3.46927	0.55659	0.191584	-0.397474	-0.397474	-0.397474	-0.397474	-0.296493	-0.397474	-0.328049	-0.397474	-0.397474	-0.397474
ENSMUSG00000022947	-0.184358	-0.190579	3.58277	-0.210839	-0.141782	-0.226676	-0.386952	-0.237371	0.0274411	-0.124453	-0.344531	-0.517199	-0.378262	-0.374508	-0.292699
ENSMUSG00000091694	-0.638585	-0.56935	3.27771	0.283029	0.21039	-0.400236	-0.522816	-0.715764	0.259195	0.444766	0.331834	-0.630072	-0.691362	-0.333272	-0.305464
ENSMUSG00000057913	-0.625174	-0.357275	2.60571	0.741915	0.50851	-0.273341	-0.977007	-0.444658	1.71233	-0.321632	-0.674615	-0.0790282	-0.519394	-0.80454	-0.491799
ENSMUSG00000073400	-0.342136	-0.537504	2.38037	1.09445	0.382959	-0.640533	-1.07792	-1.08764	1.65236	-0.125385	0.0466549	0.0320753	-0.720235	-0.505428	-0.552083
ENSMUSG00000044156	0.897939	1.43137	0.952851	0.0768766	0.976385	-1.09719	-0.684044	0.458644	1.26925	0.688751	-0.851395	-1.38744	-0.574221	-1.11549	-1.04228
ENSMUSG00000047821	-0.095268	1.15204	0.747566	0.0104713	0.398524	-1.02434	-1.44832	0.778364	1.12638	1.9148	-0.698906	-0.977113	-0.0151936	-1.11878	-0.750235
ENSMUSG00000032131	-0.586914	0.712077	0.372107	1.36665	1.57976	-0.92181	-1.25671	0.432997	1.47828	0.4127	-0.389021	-1.25671	-0.0896439	-0.597062	-1.25671
ENSMUSG00000032849	-0.524879	0.0937943	2.70146	-0.134378	0.23986	-0.0265887	-1.19085	-0.0669478	0.210112	1.54771	-0.359774	-0.878294	0.1405	-0.765249	-0.98648
[truncated: 137 more rows]

## Sheet: Table S7. K-means cluster
Table S6. K-means cluster analysis the expression trends of DEGs.
[truncated: 575 more rows]

[truncated: 2 more sheets: Table S8. KEGG enrichment, Table S9. GO enrichment]
